# Supplementary material for: Genome-Wide Identification of Transcription Start Sites, Promoters and Transcription Factor Binding Sites in E. coli
Source: PLoS One. 2009 Oct 19;4(10):e7526. doi: 10.1371/journal.pone.0007526 (PMC2760140; doi:10.1371/journal.pone.0007526)
Supplement: Table S1 — Results for prediction of −10 and −35 elements recognized by σ70 and σ38 with the program PATSER [39]. (2.63 MB XLS) [file pone.0007526.s007.xls]

## Sheet: Table S1
Table S1
associated gen	TSS/start gene distance	sequence or Bname ID	evidence	Frecuency	located elements upstream	sequence (1)	PATSER score	sequence (2)	PATSER score	-10 ext. (TG)	-10/-35 distance	additional score s38	multiple promoters	comments	associated promoter	promoter distance	qualify (454 data)	score s70 -10/-35
accA	-347	227906_3077_2067	HTPS (454)	1	10_S70	agacCGCATACTtatc	2.75	---	---	---	---		---	New; upstream gene 1	---	---	3	---
accB	-263	213100_0513_3476	HTPS (454)	7	10/35_S70	tattTAGCTGCCAattg	5.46	aatcGTTATAATgtgc	2.76	---	16		yes	New; upstream gene 1	---	---	1	8.22
accB	-40	173532_1301_0926	HTPS (454)	1	35_S70	cataCAGCTGTCGgggc	2.87	---	---	---	---		yes	New; upstream gene 1	---	---	3	---
accD	-87	216802_1845_3363	HTPS (454)	1	10_S70	atgtTTTAATGTgcaa	3.24	---	---	---	---		---	New; upstream gene 1	---	---	3	---
aceA	-66	242554_1300_3188	HTPS (454)	4	35_S70	cgcaCGCTTGATGgaac	4.2	---	---	---	---		yes	New; upstream gene 2	---	---	2	---
aceA	-275	015138_3647_2340	HTPS (454)	1	35_S70	gtgcCGATTTATGgcct	2.94	---	---	---	---		yes	New; upstream gene 2	---	---	3	---
aceE	355	247105_0417_3396	HTPS (454)	5	35_S70	cctgCTCGTTGCGtgca	2.87	---	---	---	---		---	New antisense; intragenic region	---	---	6	---
aceF	-411	390354_0903_3825	HTPS (454)	2	35_S70	tgagATCCTGGCGaaag	2.81	---	---	---	---		yes	New; upstream gene 3	---	---	2	---
aceF	-370	117828_1557_1936	HTPS (454)	3	35_S70	ttatAGCGTGACCtcct	2.5	---	---	---	---		yes	New; upstream gene 3	---	---	2	---
aceK	-248	209770_3761_3184	HTPS (454)	1	10_S70	cttcGATAAAGTgacg	4.07	---	---	---	---		---	New; upstream gene 3	---	---	3	---
ackA	1064	186914_1134_1659	HTPS (454)	3	35_S70	accaGATTTGCCGaaac	3.65	---	---	---	---		yes	New antisense; intragenic region	---	---	7	---
ackA	-42	229683_2200_2529	HTPS (454)	2	10_S70	atgcGCTACGCTctat	3.14	---	---	---	---		yes	New; upstream gene 1	---	---	2	---
acnB	-96	B0118-3	DMTSS 5' RACE	---	10_S70	tcctGCTATTCTgccc	4.53	---	---	---	---		---	Known	acnBp1	0	---	---
acpP	-257	237335_2875_3029	HTPS (454)	1	35_S70	aacgCGGTTGCATtcct	3.53	---	---	---	---		yes	New; upstream gene 7	---	---	3	---
acpP	-411	178425_2109_0851	HTPS (454)	1	35_S70	ctggCGCGCGAAGttgc	2.6	---	---	---	---		yes	New; upstream gene 7	---	---	3	---
acrA	-82	190559_0949_2406	HTPS (454)	1	10/35_S70	cgttAGATTTACAtaca	2.84	tgtaTGTACCATagca	3.4	---	18		---	Known; upstream gene 1	---	-3	No assigned	6.24
acrB	2956	151119_1709_0544	HTPS (454)	3	10_S70	ggcgTTTATCCTcggc	3.94	---	---	---	---		---	New; downstream gene 2	---	---	5	---
acrF	2190	218201_0542_0390	HTPS (454)	1	10/35_S70	taatGGCCTGGAAgaca	3.93	gcagTTTAAACTggaa	2.97	---	14		---	New; downstream gene 2	---	---	6	6.9
acs	-19	B4069	DMTSS 5' RACE	---	10_S70	gccaCATATTATtaac	2.93	---	---	---	---		---	Known	acsp2	1	---	---
add	-29	234910_3392_0444	HTPS (454)	3	10_S70	tgttTTTATAATggtg	4.35	---	---	---	---		---	New; upstream gene 1	---	---	2	---
ade	668	002198_0656_3477	HTPS (454)	2	10/35_S70	aactTTCGTGGCAgttt	2.81	ccgcAGTAATATaggc	2.64	---	17		---	New antisense; intragenic region	---	---	8	5.45
adhP	-360	067095_3005_2341	HTPS (454)	3	35_S70	ccggCGCGTCACGtatc	2.86	---	---	---	---		---	New; upstream gene 3	---	---	2	---
adiY	-92	218724_0729_1324	HTPS (454)	1	10_S70	actcGTTATTTTtatg	3.96	---	---	---	---		---	New; upstream gene 1	---	---	3	---
adk	-40	199637_2840_1021	HTPS (454)	5	10_S70	tggtGGTATCGTttat	4.79	---	---	yes	---		---	Known sigma 70; upstream gene 1	adk	-6	no assigned	---
agaR	-39	016649_3859_0681	HTPS (454)	3	35_S70	ggtgGGCTTGCATttgc	3.85	---	---	---	---		---	Known sigma 70; upstream gene 1	agaRp	1	no assigned	---
agn	-68	B2000-2	DMTSS 5' RACE	---	10_S38	ggtaTCCACGTTTGtggg	4.51	---	---	---	---		---	---	---	---	---	---
ahpC	-24	229483_0745_3323	HTPS (454)	4	10_S70	attgGTTACCTTacat	3.26	---	---	---	---		---	New; upstream gene 1	---	---	2	---
alaS	-79	143421_2342_3747	HTPS (454)	7	10_S70	aaaaCTTATCTTattc	3.19	---	---	---	---		---	Known; upstream gene 1	alaSp	0	no assigned	---
aldA	-22	007978_1365_1384	HTPS (454)	2	35_S70	ctgaTGATTGATGttaa	2.66	---	---	---	---		---	New; upstream gene 1	---	---	2	---
alkA	-19	234193_1476_1739	HTPS (454)	1	10_S70	aacgTTTATGCTgaaa	3.25	---	---	---	---		---	Known sigma 70; upstream gene 1	alkAp	0	no assigned	---
allR	-28	013790_1807_3675	HTPS (454)	3	35_S70	aaccGACTTGCATaaga	3.89	---	---	---	---		---	New; upstream gene 1	---	---	2	---
alr	-130	B4053_1	DMTSS 5' RACE	---	35_S70	tgcgGACTTGATCatgt	2.61	---	---	---	---		---	---	---	---	---	---
ampC	-251	152045_0998_2657	HTPS (454)	3	35_S70	tttcCGGGTGATGcgct	2.94	---	---	---	---		---	New; upstream gene 3	---	---	2	---
ampH	-32	B0376_1	DMTSS 5' RACE	---	10/35_S70	taacACTATTATtgca	3.1	gatcGTGTTTACGcgcc	3.39	---	17		---	---	---	---	---	---
amyA	-24	146464_0327_3749	HTPS (454)	2	10_S70	tacgGCTACGCTtcta	3.14	---	---	---	---		---	New; upstream gene 1	---	---	2	---
anmK	-165	214964_3679_2841	HTPS (454)	1	10_S38	tgatCCTACTTTCAttat	3.68	---	---	---	---		---	New; upstream gene 1	---	---	3	---
ansA	-25	258044_2754_1294	HTPS (454)	1	10_S70	cacgTATATACTtttg	3.4	---	---	---	---		---	New; upstream gene 1	---	---	3	---
apbE	-237	082887_3508_0326	HTPS (454)	2	35_S70	agatATCCTGAAAtatg	2.93	---	---	---	---		yes	New; upstream gene 2	---	---	2	---
apbE	-462	230932_1566_0199	HTPS (454)	9	35_S70	gaccGTGCTGAAAccta	2.78	---	---	---	---		yes	New; upstream gene 5	---	---	1	---
aphA	-58	247063_2607_3444	HTPS (454)	7	10_S70	tggcGTTATGGTcaga	4.29	---	---	---	---		---	New; upstream gene 1	---	---	1	---
apt	-102	240918_1001_1813	HTPS (454)	1	35_S70	atcgCAGTTGCAAttat	4.39	---	---	---	---		---	Known sigma 70; upstream gene 1	aptp	0	no assigned	---
arcA	-202	221751_1572_0239	HTPS (454)	2	10_S70	aatgGTTAGGATgaca	3.72	---	---	---	---		---	Known sigma 70; upstream gene 1	arcAp1	0	no assigned	---
arcB	-24	B3210	DMTSS 5' RACE	---	10/35_S70	attgGGTATTATtggg	4.66	cacaCAATTTATAacgt	3.03	---	17		---	---	---	---	---	---
argA	469	197659_1604_0638	HTPS (454)	2	35_S70	agcaCTATTGCACcgct	2.82	---	---	---	---		---	New antisense; intragenic region	---	---	7	---
argQ	-9	297585_0240_3948	HTPS (454)	1	10_S70	cagcAGTAGAATaagt	3.11	---	---	---	---		---	New; upstream gene 5	---	---	3	---
argR	-27	262995_1727_1165	HTPS (454)	1	35_S70	ctgaCTGTTTGCAtaaa	3.09	---	---	---	---		---	Known sigma 70; upstream gene 1	argRp1	-1	no assigned	---
argS	-57	249241_0224_2805	HTPS (454)	1	10_S70	ttgcAGTATACTcccg	3.75	---	---	---	---		---	New; upstream gene 1	---	---	3	---
argZ	-9	231973_1143_1075	HTPS (454)	3	10_S70	cagcAGTAAAATaaat	3.42	---	---	---	---		---	New; upstream gene 4	---	---	2	---
aroK	-316	237835_0396_2587	HTPS (454)	2	35_S70	catcTATTTGACGcgcg	2.64	---	---	---	---		yes	Known; upstream gene 1	aroKp1	0	no assigned	---
aroK	-218	200606_3037_0312	HTPS (454)	1	10_S70	ttacGCTAATCTtacc	4.16	---	---	---	---		yes	New; upstream gene 1	---	---	3	---
aroL	-127	122231_0744_1745	HTPS (454)	2	10_S70	tattGGTATAGTaagg	5.15	---	---	yes	---		yes	Known sigma 70; upstream gene 1	aroLp	-2	no assigned	---
aroL	-53	207059_1547_1790	HTPS (454)	1	10/35_S70	tttaCAATCGAAAttgt	4.22	tgatGGTATGATcgct	3.01	yes	17		yes	New; upstream gene 1	---	---	3	7.23
aroP	-126	012271_1625_3415	HTPS (454)	1	10/35_S70	aaagCGGGTGCATtcgc	3.32	taccATTATTCTtgat	2.82	---	17		---	Known; upstream gene 1	---	-6	No assigned	6.14
artI	0	309454_0374_1507	HTPS (454)	4	35_S70	ctaaAACCTGCAAttaa	3.3	---	---	---	---		---	New antisense; intergenic region	---	---	7	---
ascF	129	156115_3415_3553	HTPS (454)	4	10_S38	agatGATGCACTTAtcga	3.5	---	---	---	---		---	New; downstream gene 1	---	---	5	---
asnS	-53	013986_3893_0472	HTPS (454)	12	35_S70	tgtcTGATTGCAGatgc	3.3	---	---	---	---		---	Known by RACE; upstream gene 1	asnSp	6	no assigned	---
asnS	-59	B0930	DMTSS 5' RACE	---	10/35_S70	gccaGGTAACATaggt	4.53	attcTGCTTGTCTgatt	2.48	---	13		---	---	---	---	---	---
aspA	746	075263_0038_1799	HTPS (454)	9	10_S38	ttcaGCCAGTTTTTtcac	4.03	---	---	---	---		---	New antisense; intragenic region	---	---	6	---
aspC	-35	294941_1989_0883	HTPS (454)	1	10/35_S70	gtaaTAGTTGGAAtttt	4.09	tcccGTTACCCTgata	2.56	---	17		---	Known; upstream gene 1	---	-1	No assigned	6.65
aspS	-95	165896_3603_0478	HTPS (454)	1	10_S70	ttccAGTATAATagcc	3.8	---	---	---	---		yes	Known; upstream gene 1	aspSp	0	no assigned	---
aspS	-81	293433_0980_3133	HTPS (454)	1	35_S70	ggcaGAATTTCCAgtat	3.95	---	---	---	---		yes	New; upstream gene 1	---	---	3	---
aspS	-94	B1866-1	DMTSS 5' RACE	---	10_S70	ctggCGTAGAGTctga	3.44	---	---	---	---		---	---	---	---	---	---
atl	60	173758_1725_3148	HTPS (454)	2	10/35_S70	atgcGACTTCACTcggg	2.89	ccagATTATGCTgaaa	2.62	---	17		---	New; downstream gene 1	---	---	5	5.51
atpA	289	206180_2902_2193	HTPS (454)	2	10_S70	tggcCGTATCCTggaa	3.84	---	---	---	---		---	New; downstream gene 6	---	---	5	---
atpB	-215	264246_0709_1837	HTPS (454)	1	10/35_S70	ggcaGTCTTTCTGccta	3.3	tttgTTTATGATattt	2.99	---	14		yes	Known; upstream gene 1	---	4	No assigned	6.29
atpB	-221	138251_0307_2478	HTPS (454)	3	35_S70	ttcgCATTTGGCGaagc	3.2	---	---	---	---		yes	New; upstream gene 1	---	---	2	---
atpB	-128	286032_0453_1906	HTPS (454)	2	35_S70	cgggGGCCTGGCAgtct	3.48	---	---	---	---		yes	New; upstream gene 2	---	---	2	---
atpD	158	014776_0823_2505	HTPS (454)	1	10/35_S70	gctgGAAGTTCAGcagc	4.79	cggcGGTATCGTacgt	2.67	---	17		yes	New; downstream gene 8	---	---	6	7.46
atpD	-365	137506_1711_3176	HTPS (454)	2	35_S70	ggccGTCTGGACAagct	2.42	---	---	---	---		yes	New; upstream gene 8	---	---	2	---
atpE	-25	148058_1713_1532	HTPS (454)	7	10_S38	cactACTACGTTTT	5.78	---	---	---	---		yes	New; upstream gene 3	---	---	1	---
atpE	-389	300313_0938_2184	HTPS (454)	4	35_S70	tgcgGACGTGAACgtaa	2.43	---	---	---	---		yes	New; upstream gene 3	---	---	2	---
atpF	328	130160_1724_1208	HTPS (454)	29	10_S38	cacgGGCACGTTTAcgct	3.28	---	---	---	---		yes	New antisense; intragenic region	---	---	6	---
atpF	330	225699_3680_2757	HTPS (454)	29	35_S70	tagcAACTTGCTTacgc	2.95	---	---	---	---		yes	New antisense; intragenic region	---	---	6	---
atpH	-329	201103_0928_2706	HTPS (454)	12	35_S70	aaagAAATTGCTGacgg	3.31	---	---	---	---		---	New; upstream gene 5	---	---	1	---
atpI	-84	212973_1088_0632	HTPS (454)	8	10_S70	gcacCGTATAATttga	4.25	---	---	---	---		yes	New; upstream gene 1	---	---	1	---
atpI	-50	184769_0218_0163	HTPS (454)	1	35_S70	tgacCGCTTTTTGatgc	2.47	---	---	---	---		yes	New; upstream gene 1	atpIp	35	3	---
avtA	-31	233900_0189_0388	HTPS (454)	3	10/35_S70	agacCGATTTGCAcccc	4.72	tagcGTTATTGTtacc	2.56	---	18		---	Known by RACE; upstream gene 1	---	0	No assigned	7.28
avtA	-33	B3572	DMTSS 5' RACE	---	10/35_S70	tagcGTTATTGTtacc	4.72	agacCGATTTGCAcccc	3.46	---	15		---	---	---	---	---	---
bcr	42	002321_0341_2885	HTPS (454)	1	10/35_S70	tgacCACCCGACAgcat	4.46	gtttGCTATTGTtttt	2.92	yes	15		---	New; downstream gene 1	---	---	6	7.38
bcsZ	510	165746_2651_0280	HTPS (454)	1	10_S70	agctGTTATCCTcagc	5.04	---	---	yes	---		---	New antisense; intragenic region	---	---	pen	---
bioB	-43	258833_2855_2582	HTPS (454)	2	35_S70	aatcGACTTGTAAacca	3.72	---	---	---	---		---	New; upstream gene 1	---	---	2	---
bioF	173	266466_3651_2468	HTPS (454)	2	10_S70	ttaaGCCATCATccgc	3.38	---	---	---	---		yes	New; downstream gene 2	---	---	5	---
bioF	-262	244048_2398_3147	HTPS (454)	1	10_S70	tgatGCCAACCTctta	2.96	---	---	yes	---		yes	New; upstream gene 2	---	---	3	---
brnQ	-110	004918_1595_0496	HTPS (454)	1	10_S70	aaaaACTATTCTtcgc	3.06	---	---	---	---	3.91	---	Known by RACE; upstream gene 1	brnQp	7	no assigned	---
btuC	-25	181517_1730_3902	HTPS (454)	1	10_S70	tcacCGTAAAATcaac	3.88	---	---	---	---		---	New; upstream gene 1	---	---	3	---
btuD	-156	253451_0168_1476	HTPS (454)	1	10/35_S70	cgcaGTCGCGCCGgaag	3.08	tgccCGTATGGTcagc	2.76	---	23		---	New; upstream gene 3	---	---	6	5.84
carA	-96	179775_2179_2108	HTPS (454)	1	35_S70	agttGACTTTTAGcgcc	2.82	---	---	---	---		yes	Known; upstream gene 1	carAp1	4	no assigned	---
carA	693	212502_2212_1355	HTPS (454)	3	35_S70	ggccGGGTCGCCAggac	3.2	---	---	---	---		yes	New antisense; intragenic region	---	---	7	---
cbl	-151	185520_2794_0292	HTPS (454)	1	10_S70	agttGTTAATGTcagt	4.35	---	---	yes	---		---	New; upstream gene 1	---	---	3	---
cca	-28	237123_2910_0729	HTPS (454)	1	10_S70	ctgtCTTATTATtagg	3.82	---	---	---	---		---	New; upstream gene 2	---	---	3	---
ccmC	-26	210575_3710_1455	HTPS (454)	3	35_S70	cggcAGCGTTACGaatc	3.04	---	---	---	---		---	New; upstream gene 10	---	---	2	---
ccmE	-189	232802_3976_1204	HTPS (454)	1	35_S70	actgATACTGAAAagag	2.53	---	---	---	---		---	New; upstream gene 12	---	---	3	---
cdsA	204	157481_4028_2356	HTPS (454)	1	10/35_S70	agtaTGGTTGGCGgtgt	4.72	gcggGTTATTGTtggc	2.79	---	13		---	New; downstream gene 1	---	---	6	7.51
cedA	-12	178014_3188_3439	HTPS (454)	3	10_S70	atcgGCTAAACTacag	4.77	---	---	---	---		---	New; upstream gene 1	---	---	2	---
cfa	-33	B1661-1	DMTSS 5' RACE	---	10_S70	gcggCCTATACTaatt	4.13	---	---	---	---		yes	Known	cfap1	0	---	---
cfa	-212	B1661-2	DMTSS 5' RACE	---	10_S38	agcgTCTACGCTGTttta	5.19	---	---	---	---		yes	Known	cfap2	1	---	---
chaA	243	197105_1314_3203	HTPS (454)	1	10/35_S70	ggagAACCTTACGgttc	3.34	tattCTTAGCCTttca	2.8	---	13		---	New; downstream gene 1	---	---	6	6.14
chaC	-249	238023_1133_0475	HTPS (454)	2	35_S70	aagaAGCGTTCAAcagc	2.68	---	---	---	---		---	New; upstream gene 2	---	---	2	---
cirA	-20	157861_1423_2071	HTPS (454)	1	10_S70	ccatTTTATTTTcgta	2.85	---	---	---	---		---	New; upstream gene 1	---	---	3	---
clcA	-96	219753_1370_0268	HTPS (454)	3	10_S70	atttCTTAGAGTataa	3.63	---	---	---	---		---	New; upstream gene 1	---	---	2	---
cld	-30	164082_0249_0356	HTPS (454)	1	10_S70	tatcGCTAAACTatgc	4.77	---	---	---	---		---	New; upstream gene 1	---	---	3	---
clpA	794	132476_3742_0423	HTPS (454)	2	10_S38	ttgaGCAACGCTTTaaaa	4.99	---	---	---	---		yes	New antisense; intragenic region	---	---	7	---
clpA	1997	267609_0867_0084	HTPS (454)	1	10/35_S70	ctgtCAACCGACGtgat	3.3	ggtgGATAAATTcatc	2.47	---	19		yes	New; downstream gene 1	---	---	6	5.77
clpA	1765	114217_2600_0391	HTPS (454)	1	10/35_S70	tattCTGTTGCAGgtga	3.22	taacGGTACGCTgacc	4.07	---	14		yes	New; downstream gene 1	---	---	6	7.29
clpB	-24	172829_3248_2984	HTPS (454)	2	10_S70	ctcaTTTAATCTccag	3.31	---	---	---	---		---	New; upstream gene 1	---	---	2	---
cls	638	244857_0991_1262	HTPS (454)	1	10/35_S70	gccgGTATTGAAGtggt	2.97	aaagGTCAATCTgatg	2.66	---	19		---	New; downstream gene 1	---	---	6	5.63
cmk	-38	B0910	DMTSS 5' RACE	---	10_S70	ggcgCGTATAATgcgc	4.25	---	---	---	---		---	Known	cmkp1	-2	---	---
cobB	83	241134_2503_2140	HTPS (454)	5	10_S70	ttgcGTCAGCGTattt	2.83	---	---	---	---		---	New; downstream gene 2	---	---	4	---
cobU	18	052479_2498_0884	HTPS (454)	1	35_S70	cataCATTTGAATcagg	2.51	---	---	---	---		---	New; downstream gene 1	cobUp1	128	5.5	---
codB	-38	155870_1359_2331	HTPS (454)	7	35_S70	aaaaCGATTGCTTttta	3.14	---	---	---	---		---	Known sigma 70; upstream gene 1	codBp	0	no assigned	---
cpdA	-88	243465_1313_1731	HTPS (454)	1	35_S70	taaaAAGTTGCATcaac	2.94	---	---	---	---		---	New; upstream gene 3	---	---	3	---
cpdB	-64	248204_3366_3785	HTPS (454)	1	10/35_S70	tcatCATTTTCAAagcg	3.16	ttgtGGCATTCTtcac	2.44	yes	15		---	Known; upstream gene 1	---	0	No assigned	5.6
cpxP	-28	203417_1451_4048	HTPS (454)	1	10/35_S70	acgcATGTTTGCAgcct	3.6	actcTCTATCGTtgaa	2.45	---	19		yes	Known; upstream gene 1	---	7	No assigned	6.05
cpxP	-35	B4484	DMTSS 5' RACE	---	10_S70	gaatCGTAAACTctct	3.83	---	---	---	---		---	---	---	---	---	---
cpxR	-115	102885_2490_0175	HTPS (454)	17	10_S70	gaatCGTAAACTctct	3.83	---	---	---	---		yes	New; upstream gene 1	---	---	1	---
crr	-358	052029_2593_1726	HTPS (454)	2	10_S38	taatGATATGATTT	3.85	---	---	---	---		yes	Known; upstream gene 1	crrp2	-4	no assigned	---
crr	-382	240524_3209_3014	HTPS (454)	2	10/35_S70	tttaGTATCGGCAccaa	2.8	acgcAGTACACTctgg	2.44	---	17		yes	New; upstream gene 1	---	---	2	5.24
crr	-430	185696_1744_1306	HTPS (454)	2	35_S70	acacCGGCTGCCGcaac	3.8	---	---	---	---		yes	New; upstream gene 2	---	---	2	---
crr	-267	108834_2198_3263	HTPS (454)	1	35_S70	caagTTATTGATGcttc	2.44	---	---	---	---		yes	New; upstream gene 3	crrp1	-43	3	---
csdE	-6	106975_1494_2886	HTPS (454)	1	10_S38	gcgcGCTGGAATTAttgg	3.96	---	---	---	---		yes	New; upstream gene 2	---	---	3	---
csdE	-6	106975_1494_2886	HTPS (454)	1	35_S70	tgcgCTGGTGAATgccg	2.49	---	---	---	---		yes	New; upstream gene 2	---	---	3	---
csiE	-22	248489_1027_0597	HTPS (454)	9	10_S70	tttaGCTATTCTtatc	4.53	---	---	---	---		---	New; upstream gene 1	---	---	1	---
cspA	41	061183_1553_3330	HTPS (454)	8	10_S70	gtatCGTAAAATggtt	3.88	---	---	---	---		yes	New; downstream gene 1, two trancripts	---	---	4	---
cspA	-91	205147_1307_0074	HTPS (454)	1	10_S70	aagaGTTATCGTtgat	4.97	---	---	---	---		yes	New; upstream gene 1	---	---	3	---
cspD	-86	212995_2552_1850	HTPS (454)	4	10/35_S70	caaaTGCTTGACGgctc	2.82	attcTCTAAATTgtat	4.11	---	16		yes	Known; upstream gene 1	---	0	No assigned	6.93
cspD	-74	353134_0045_1261	HTPS (454)	1	10_S70	tattTCTAGAGTtggc	3.27	---	---	---	---		yes	New; upstream gene 1	---	---	3	---
csrA	-130	B2696	DMTSS 5' RACE	---	10_S70	atcgGCTAAACTtagg	4.77	---	---	---	---		---	---	---	---	---	---
csrB	-6	259433_3276_2036	HTPS (454)	227	10_S70	cgatTCTATCTTcgtc	2.83	---	---	---	---		yes	Known sigma 70; upstream gene 1	csrBp	-3	no assigned	---
csrB	217	053911_2824_0750	HTPS (454)	15	35_S70	ctctGGCCTTGCGgcca	2.57	---	---	---	---		yes	New antisense; intragenic region	---	---	6	---
csrB	1	010146_1835_0712	HTPS (454)	13	10/35_S70	gtaaGACTTCGCGaaaa	2.83	cgatTCTATCTTcgtc	2.79	---	13		yes	New; downstream gene 1	---	---	4	5.62
csrC	-207	229881_2557_0812	HTPS (454)	1	10_S38	ctgaACCATAATAAaagg	3.19	---	---	---	---		---	New; upstream gene 1	---	---	3	---
cvpA	-36	B2313	DMTSS 5' RACE	---	10_S70	ttctGTTAGAATgcgc	4.77	---	---	yes	---		---	Known	cvpAp1	1	---	---
cvrA	-38	252790_2097_0753	HTPS (454)	2	10_S70	tgccGCTAATATggta	4.2	---	---	---	---		---	New; upstream gene 1	---	---	2	---
cyaA	-153	217274_2648_1469	HTPS (454)	3	10/35_S70	atctTTCTTTACGgtca	4.2	aggtGTTAAATTgatc	3.03	yes	17		yes	Known; upstream gene 1	---	1	No assigned	7.23
cyaA	399	152103_1579_2656	HTPS (454)	5	10_S70	gcagGCTACATTtacg	3.36	---	---	---	---		yes	New antisense; intragenic region	---	---	6	---
cyaY	-24	296462_0131_3854	HTPS (454)	1	10/35_S70	tgcaAACTTTGAAgccc	5.15	tgccGCTATACTgccg	2.75	---	18		---	New; upstream gene 1	---	---	3	7.9
cycA	-84	B4208	DMTSS 5' RACE	---	10_S70	gttaCCTAATATcgat	3.18	---	---	---	---		---	---	---	---	---	---
cydA	-174	B0733	DMTSS 5' RACE	---	10_S70	gcggCGTAATATatac	3.26	---	---	---	---		---	Known	cydAp2	0	---	---
cydA	0	197740_1693_3766	HTPS (454)	1	35_S70	ttcaCTCTCGGAGtctt	2.51	---	---	---	---		---	New; upstream gene 1	---	---	3	---
cydD	-37	233726_2241_2356	HTPS (454)	1	10_S70	ccgtTGTAACATtgct	3.42	---	---	---	---		---	New; upstream gene 1	---	---	3	---
cyoA	-43	193075_1632_1014	HTPS (454)	2	10/35_S70	aatcATGTTTACAgtaa	3.88	ttccCGTAAAATgccc	3.04	---	17		---	Known; upstream gene 1	---	0	No assigned	6.92
cyoD	-141	264232_1302_2300	HTPS (454)	7	10_S38	cactTCTGGTCTTAtctg	3.47	---	---	---	---		yes	New; upstream gene 4	---	---	1	---
cyoD	-46	327987_0658_3926	HTPS (454)	2	35_S70	gcatCATGTGCCTgagc	2.41	---	---	---	---		yes	New; upstream gene 4	---	---	2	---
cyoD	-212	153571_1152_2520	HTPS (454)	3	35_S70	ccatCACCTGATTgtta	2.49	---	---	---	---		yes	New; upstream gene 4	---	---	2	---
cyoE	44	248580_0259_2190	HTPS (454)	2	35_S70	tatgATGTTTAAGcaat	2.47	---	---	---	---		---	New; downstream gene 5	---	---	5	---
cysB	34	224170_3981_0250	HTPS (454)	6	10_S70	cttcGCTATATTgttg	4.31	---	---	---	---		yes	New; downstream gene 1	---	---	4	---
cysB	-81	271642_2591_0999	HTPS (454)	1	10_S70	agtgGTTATAGTtagc	5.34	---	---	---	---		yes	New; upstream gene 1	---	---	3	---
cysC	-237	278524_0672_0303	HTPS (454)	1	35_S70	cgtgAAGTTGAAAacct	3.65	---	---	---	---		---	New; upstream gene 3	---	---	3	---
cysD	-38	194285_1191_2181	HTPS (454)	1	10_S70	gctcCCTATAGTcgaa	4.05	---	---	---	---		---	Known sigma 70; upstream gene 1	cysDp	-1	no assigned	---
cysJ	-65	008996_1340_2928	HTPS (454)	10	10/35_S70	tcccGTCTTTAATccac	4.67	ccccGTTAACCTtacc	2.67	---	18		---	Known; upstream gene 1	---	1	No assigned	7.34
cysK	-32	B2414-2	DMTSS 5' RACE	---	10_S70	agcgGGTATGCTacct	4.17	---	---	---	---		---	Known	cysKp1	0	---	---
cysK	-66	212714_0671_1240	HTPS (454)	1	10_S70	tataGATATGCTaaat	3.46	---	---	---	---		yes	Known by RACE; upstream gene 1	cysKp1	-1	no assigned	---
cysK	11	267637_0550_1355	HTPS (454)	2	35_S70	atccCAATTTCATacag	2.87	---	---	---	---		yes	New; downstream gene 1	---	---	5	---
cysK	-31	271406_1333_0885	HTPS (454)	13	10_S70	agcgGGTATGCTacct	4.17	---	---	---	---		yes	New; upstream gene 1	---	---	1	---
cysN	845	250734_2901_2637	HTPS (454)	3	10/35_S70	cggtCGCGTGGAAgtcg	3.51	acgtGTCAAAGTgctg	2.41	yes	14		---	New; downstream gene 2	---	---	5	5.92
cysQ	-187	259850_1048_2524	HTPS (454)	1	10_S70	ttgcGCTAAACTtaat	4.77	---	---	---	---		---	New; upstream gene 1	---	---	3	---
dacC	-109	099479_0285_0508	HTPS (454)	1	10_S70	attgCATAAACTttaa	3.12	---	---	---	---		yes	New; upstream gene 1	---	---	3	---
dacC	-92	235634_1812_3568	HTPS (454)	1	35_S70	caggATATTGCATaaac	2.82	---	---	---	---		yes	New; upstream gene 1	---	---	3	---
dadA	-1	077685_1652_2846	HTPS (454)	4	10_S38	tgtaTCTACCGTTAtcgg	3.53	---	---	---	---		---	New; upstream gene 1	---	---	2	---
dapA	-23	187292_3731_0944	HTPS (454)	10	10/35_S70	tgtcTGCTTGCTTttaa	2.93	caaaCGTACCATtgag	2.4	---	18		---	Known; upstream gene 1	---	1	No assigned	5.33
dapD	-29	260332_2891_0576	HTPS (454)	1	35_S70	tcagCGGTTGACAgagg	4.75	---	---	---	---		---	Known sigma 70; upstream gene 3	dapD	-1	no assigned	---
dapD	-30	B0166	DMTSS 5' RACE	---	35_S70	tcagCGGTTGACAgagg	4.75	---	---	---	---		---	Known; ambiguity by tailing	---	---	---	---
dapE	-85	285045_0978_2142	HTPS (454)	1	10_S38	aatgCCTGCAATTAtcaa	3.66	---	---	---	---		---	New; upstream gene 2	---	---	3	---
dbpA	-228	224454_0581_0383	HTPS (454)	1	10_S38	agcgTCTACCCTTTaaga	5.31	---	---	---	---		yes	New; upstream gene 1	---	---	3	---
dbpA	-1	199115_2485_1621	HTPS (454)	1	35_S70	tacgCGCCTGCTAactt	3.35	---	---	---	---		yes	New; upstream gene 2	---	---	3	---
dcd	-82	189453_1702_0144	HTPS (454)	1	10_S38	tttgAATAAGCTTGataa	3.34	---	---	---	---		---	New; upstream gene 1	---	---	3	---
dcd	-56	239127_1917_3229	HTPS (454)	1	35_S70	aataAGCTTGATAaatt	3.61	---	---	---	---		---	New; upstream gene 2	---	---	3	---
dcrB	-38	140425_1145_2238	HTPS (454)	3	10_S70	ttgtGATAAGATggat	3.14	---	---	yes	---		---	New; upstream gene 1	---	---	2	---
dcrB	-38	B3472	DMTSS 5' RACE	---	10_S70	ttgtGATAAGATggat	3.14	---	---	yes	---		---	---	---	---	---	---
dctA	-51	B3528	DMTSS 5' RACE	---	10_S70	gggtGTTATTTTaagg	3.96	---	---	yes	---		---	Known	dctAp1	0	---	---
dctA	539	174538_0533_1747	HTPS (454)	3	10_S70	gattTTTAACGTcatc	3.49	---	---	---	---		---	New; downstream gene 1	---	---	5	---
dcuB	-19	B4123	DMTSS 5' RACE	---	35_S70	acagAACGTGACTgtga	3.18	---	---	---	---		---	Known; ambiguity by tailing	---	---	---	---
dcuB	4	254953_1195_0986	HTPS (454)	1	35_S70	gcaaAAATTTAAAtagg	2.93	---	---	---	---		---	New; downstream gene 1	dcuBp	25	5.5	---
dcuC	-38	205390_2908_0506	HTPS (454)	4	10_S70	tttcCTTAAGCTttag	2.97	---	---	---	---		---	New; upstream gene 1	---	---	2	---
deaD	459	256823_2312_1753	HTPS (454)	1	10/35_S70	ctgaAACGTGGCActct	3.66	cctcTCTAAACTgagc	3.41	---	13		yes	New; downstream gene 1	---	---	6	7.07
deaD	-114	113743_2714_1227	HTPS (454)	1	35_S70	ttttTGATTGCCAtcac	3.86	---	---	---	---		yes	New; upstream gene 1	---	---	3	---
degQ	-90	B3234-1	DMTSS 5' RACE	---	10_S70	cccgACTATCATttaa	3.35	---	---	---	---		yes	---	---	---	---	---
degQ	46	B3234-2	DMTSS 5' RACE	---	10_S70	gtgcATTAGCGTtaag	2.81	---	---	---	---		yes	---	---	---	---	---
degS	150	204768_1406_2177	HTPS (454)	2	10_S70	gccaGCTATAATctgg	5.19	---	---	---	---		yes	New; downstream gene 1	---	---	5	---
degS	-27	235008_3844_2726	HTPS (454)	1	10_S70	tcgtGGTATGCTgctg	4.17	---	---	yes	---		yes	New; upstream gene 2	---	---	3	---
deoA	-72	231952_0999_2234	HTPS (454)	1	35_S70	tttaCGCCTGATGcgct	3.2	---	---	---	---		---	New; upstream gene 2	---	---	3	---
deoB	-36	220723_3012_2269	HTPS (454)	2	10/35_S70	ctgtCTATCGCCGtatc	5.22	taacGGTATACTgatc	3.03	---	16		---	Known; upstream gene 3	---	0	No assigned	8.25
deoR	-292	262692_0095_2003	HTPS (454)	1	10_S70	cattTTTATGCTggca	3.25	---	---	---	---		---	New; upstream gene 1	---	---	3	---
dfp	-30	B3639	DMTSS 5' RACE	---	10_S70	ttgtGATAAAATcgcc	4.19	---	---	yes	---		---	---	---	---	---	---
dgkA	-31	B4042	DMTSS 5' RACE	---	10_S70	taacGGTACACTgata	4.27	---	---	---	---		---	---	---	---	---	---
dgsA	-26	B1594	DMTSS 5' RACE	---	35_S70	acacGTATTGAAGtgct	3.88	---	---	---	---		---	Known	dgsAp2	1	---	---
dinQ	-128	176194_1593_2001	HTPS (454)	1	10_S70	gtacTGTATGATtatc	3.11	---	---	---	---		---	New; upstream gene 1	---	---	3	---
dkgA	-54	B3012	DMTSS 5' RACE	---	10_S38	ttcgTCCAGACTTAagtt	5.22	---	---	---	---		---	---	---	---	---	---
dksA	-53	210203_2815_3337	HTPS (454)	2	10_S38	atctGCTATTTATAgcgg	3.71	---	---	---	---		yes	Known; upstream gene 2	dksAp2	-1	no assigned	---
dksA	-53	210203_2815_3337	HTPS (454)	2	35_S70	tagaTAATTGCTAtccg	2.85	---	---	---	---		yes	Known; upstream gene 2	dksAp2	-1	no assigned	---
dksA	-164	197364_2328_2429	HTPS (454)	1	10_S70	ttgtAGTAAAGTaagt	3.3	---	---	---	---		yes	New; upstream gene 2	---	---	3	---
dmsA	1289	209298_3362_2346	HTPS (454)	6	10_S70	acagCTTACCGTttgt	3	---	---	---	---		---	New; downstream gene 1	---	---	4	---
dmsD	-197	204738_3688_1295	HTPS (454)	3	10/35_S70	acgcCTCCTTACAggtc	4.54	gtgtGGTATTGTtatg	3.22	yes	14		yes	New; upstream gene 5	---	---	5	7.76
dmsD	-367	303209_1437_3348	HTPS (454)	2	10_S38	tcgcGTTACATTTAat	4.18	---	---	---	---		yes	New; upstream gene 5	---	---	2	---
dnaA	-231	242546_2775_2497	HTPS (454)	4	10_S70	atcgTTTACACTtagc	3.35	---	---	---	---		yes	New; upstream gene 1	---	---	2	---
dnaA	-149	270753_1239_3128	HTPS (454)	2	10_S70	ttagGCTATGATccgc	4.14	---	---	---	---		yes	New; upstream gene 1	---	---	2	---
dnaB	-31	B4052	DMTSS 5' RACE	---	10_S70	atatGATAAAGTttcg	4.07	---	---	---	---		---	---	---	---	---	---
dps	-38	221565_2207_0488	HTPS (454)	5	10_S70	cggtGCTATACTtaat	5.15	---	---	yes	---	7.81	---	Known sigma 70-38; upstream gene 1	dpsp	-1	no assigned	---
dsbB	327	265419_0982_3893	HTPS (454)	2	10_S38	gccaCCTGTGATTTtatg	3.25	---	---	---	---		---	New; downstream gene 1	---	---	5	---
dtd	-275	161036_1637_2367	HTPS (454)	2	35_S70	gttgCTGTTGTCGtgga	3.61	---	---	---	---		---	New; upstream gene 3	---	---	2	---
dxr	864	287984_0469_1448	HTPS (454)	1	10/35_S70	acttAGTTTGCAAaaat	2.93	tcacGCCAGAGTtcac	2.74	---	19		yes	New antisense; intragenic region	---	---	9	5.67
dxr	-353	125178_0119_1580	HTPS (454)	7	35_S70	tccgATCTTGGCCtgaa	2.41	---	---	---	---		yes	New; upstream gene 7	---	---	1	---
ebgR	-29	B3075	DMTSS 5' RACE	---	10/35_S70	ttccTCTACAATgggg	3.13	aaaaCAGGTGACCcgat	2.63	---	13		---	---	---	---	---	---
eda	-349	009980_3692_0757	HTPS (454)	2	10_S70	ttggTGTATTATtgga	3.55	---	---	---	---		yes	Known sigma 70; upstream gene 2	edap1	-4	no assigned	---
eda	-213	227179_1671_3727	HTPS (454)	2	35_S70	tggcGGGCTGCTGgcaa	2.52	---	---	---	---		yes	New; upstream gene 2	edap2	-170	2	---
eda	-209	204859_3107_2776	HTPS (454)	2	35_S70	cgggCTGCTGGCAaaag	2.94	---	---	---	---		yes	New; upstream gene 2	---	---	2	---
efp	-43	217573_2443_2095	HTPS (454)	6	10_S70	taggGTTACAATatgc	4.5	---	---	---	---		---	New; upstream gene 1	---	---	1	---
emrB	1160	180701_2588_2655	HTPS (454)	4	10_S38	gctgACCACCATTAcgct	3.46	---	---	---	---		---	New; downstream gene 3	---	---	5	---
emrD	-586	157547_0151_3329	HTPS (454)	1	10_S70	aactTCTATAATatca	4.08	---	---	---	---		---	New; upstream gene 1	---	---	3	---
emtA	-50	315980_1239_0311	HTPS (454)	1	10_S70	aatgTATATCATgccg	3.08	---	---	---	---		---	New; upstream gene 1	---	---	3	---
eno	-78	B2779	DMTSS 5' RACE	---	35_S70	ccagCGAGTTCCAgaaa	3.43	---	---	---	---		---	---	---	---	---	---
entA	-262	256822_1108_2987	HTPS (454)	1	35_S70	cgagCATTTGATGtcgc	2.73	---	---	---	---		---	New; upstream gene 4	---	---	3	---
entE	1418	015220_3612_1901	HTPS (454)	3	35_S70	gcacCGCGCGCAGcggc	2.7	---	---	---	---		yes	New antisense; intragenic region	---	---	7	---
entE	177	208215_2117_1478	HTPS (454)	3	10_S70	acggCGTAAACTacac	3.83	---	---	---	---		yes	New antisense; intragenic region	---	---	7	---
entF	1514	320316_1572_0311	HTPS (454)	5	10_S38	caccGCCACGCTGTcc	5.04	---	---	---	---		yes	New antisense; intragenic region	---	---	6	---
entF	17	250098_3980_1846	HTPS (454)	2	10_S38	atgaGCCAGCATTTacct	3.2	---	---	---	---		yes	New; downstream gene 3	---	---	5	---
entH	201	187343_3872_2710	HTPS (454)	2	10_S70	gcggGTCATCATaaat	3.64	---	---	---	---		yes	New antisense; intragenic region	---	---	7	---
entH	-131	261551_3563_3386	HTPS (454)	1	10_S70	gcagTTTAAACTcggc	3.93	---	---	---	---		yes	New; upstream gene 5	---	---	3	---
envZ	-187	227039_0769_3998	HTPS (454)	1	35_S70	cggtGAGTTTGCGgtac	3.07	---	---	---	---		---	New; upstream gene 2	---	---	3	---
epd	-132	242785_0038_3327	HTPS (454)	2	10_S70	ttcgCTTATCCTagct	4.03	---	---	---	---		---	Known sigma 70; upstream gene 1	epdp	0	no assigned	---
erfK	-204	202876_3187_3893	HTPS (454)	1	35_S70	agcgCTCTCGCATttgg	2.44	---	---	---	---		---	New; upstream gene 1	---	---	3	---
exbB	-32	234422_2311_0478	HTPS (454)	1	10_S70	ttttGATATTATtatg	3.95	---	---	yes	---		yes	New; upstream gene 1	---	---	3	---
exbB	-32	234422_2311_0478	HTPS (454)	1	10_S70	tgatATTATTATgcgc	3.37	---	---	---	---		yes	New; upstream gene 1	---	---	3	---
exoX	-16	240375_0814_3517	HTPS (454)	2	10/35_S70	cacaGGGTTGGCAaggc	3.41	ttacGCTAGGCTtttt	3.93	---	22		---	Known; upstream gene 2	---	---	5	7.34
fabA	-27	014219_3863_2858	HTPS (454)	10	10_S70	gttaGCTATCCTgcgt	4.78	---	---	---	---		yes	New; upstream gene 1	---	---	1	---
fabA	-205	231765_0953_2847	HTPS (454)	1	10/35_S70	tgggCAGTAGACGatgt	4.84	tgccGTTATTATtaaa	3.18	---	21		yes	New; upstream gene 1	---	---	3	8.02
fabA	-334	233041_3369_1513	HTPS (454)	1	35_S70	ttgcTATTTGCCAgcaa	2.79	---	---	---	---		yes	New; upstream gene 1	---	---	3	---
fabA	-12	097014_1695_0587	HTPS (454)	3	35_S70	cgtaCACGTGTTAgcta	2.7	---	---	---	---		yes	New; upstream gene 3	fabAp	16	2	---
fabB		252151_2179_2837	HTPS (454)	4	35_S70	ggaaGTCCTGGCAtctc	3.26	---	---	---	---		---	New; downstream gene 1	---	---	5	---
fabD	898	248836_0331_1592	HTPS (454)	2	35_S70	tttcCTCTTTTAAagct	2.84	---	---	---	---		yes	New antisense; intragenic region	---	---	7	---
fabD	485	179759_1631_0267	HTPS (454)	1	10/35_S70	gaagAAGCTGCAGaagg	4.85	ctccGGTAAACTttaa	2.7	---	21		yes	New; downstream gene 5	---	---	6	7.55
fabG	410	172628_2929_0985	HTPS (454)	21	10_S70	tggtCGTATTATcact	3.64	---	---	---	---		---	New; downstream gene 6	---	---	4	---
fabH	-214	023803_3604_0074	HTPS (454)	2	10_S70	aaaaGTCATGGTgcag	2.84	---	---	---	---		yes	New; upstream gene 4	---	---	2	---
fabH	-369	233373_1716_0879	HTPS (454)	3	35_S70	gaagGTGTTGTCAggat	3.42	---	---	---	---		yes	New; upstream gene 4	---	---	2	---
fabH	-272	165891_1331_0819	HTPS (454)	2	35_S70	aaagAGCCTGACGaggc	3.61	---	---	---	---		yes	New; upstream gene 4	---	---	2	---
fabI	-79	234078_3074_3454	HTPS (454)	8	10_S70	gttgATTATAATaacc	3.98	---	---	---	---		yes	Known by RACE; upstream gene 1	fabIp1	0	no assigned	---
fabI	240	233923_2677_3828	HTPS (454)	2	10_S38	gttcGCTGAACTGGggaa	3.21	---	---	---	---		yes	New; downstream gene 1	---	---	5	---
fabI	413	255308_3389_3627	HTPS (454)	14	10_S38	ccgcTCCATGCTGAatcc	4.4	---	---	---	---		yes	New; downstream gene 1	---	---	4	---
fabI	-82	B1288-1	DMTSS 5' RACE	---	10_S70	gttgATTATAATaacc	3.98	---	---	---	---		---	---	---	---	---	---
fabR	32	280661_0123_1964	HTPS (454)	3	10_S70	ctctGGTATAGTgcca	5.15	---	---	yes	---		---	New; downstream gene 1	---	---	5	---
fabZ	-25	219530_2860_1138	HTPS (454)	7	10_S70	ccgtGTTATTATtgtc	4.84	---	---	yes	---		---	New; upstream gene 4	---	---	1	---
fbaA	11	172942_3240_2738	HTPS (454)	1	35_S70	ataaGGCCCGACGatac	2.59	---	---	---	---		---	New; downstream gene 3	---	---	5.5	---
fbp	-37	202118_0196_2285	HTPS (454)	1	10_S70	atttGTTAAGATtgtt	4.03	---	---	yes	---		---	New; upstream gene 1	---	---	3	---
fdnI	-35	227565_2289_1844	HTPS (454)	1	35_S70	gccaCTTTTGCCGggtt	3.62	---	---	---	---		---	New; upstream gene 3	---	---	3	---
fdoI	-146	238622_3493_0564	HTPS (454)	1	35_S70	tcatGGCTTGCCGgaga	5.12	---	---	---	---		---	New; upstream gene 3	---	---	3	---
fecA	-31	224630_0444_2261	HTPS (454)	1	35_S70	atttCGATTGTCCtttt	2.58	---	---	---	---		---	New; upstream gene 1	fecAp	19	3	---
fecI	-27	236650_2516_0671	HTPS (454)	1	10/35_S70	tttcCAATTGTAAtgat	3	tcatATTAATATgact	3.55	---	18		---	New; upstream gene 1	---	---	3	6.55
fecR	461	261726_3219_0818	HTPS (454)	2	35_S70	aaggGGCGTTGCAgggc	2.91	---	---	---	---		yes	New antisense; intragenic region	---	---	7	---
fecR	-75	150947_2606_2491	HTPS (454)	1	35_S70	ggatGGTCTGACAtaca	2.55	---	---	---	---		yes	New; upstream gene 2	---	---	3	---
feoA	-105	241196_3929_1466	HTPS (454)	1	10/35_S70	ttaaGTATTGCTGatag	3.62	tctcATTATCATtgtg	3.45	---	17		---	New; upstream gene 1	---	---	3	7.07
feoB	284	251182_1773_2174	HTPS (454)	2	10/35_S70	atttTGAGTGGCGacgc	3.12	gctgATTAACGTggtg	3.52	---	16		---	New; downstream gene 2	---	---	5	6.64
feoC	-107	175624_2141_2582	HTPS (454)	1	10_S70	cctgTTTAACATcgtg	3.61	---	---	---	---		---	New; upstream gene 1	---	---	3	---
fepD	-1	262605_1907_1442	HTPS (454)	1	10_S70	tttcATTATCATggaa	3.62	---	---	---	---		---	Known sigma 70; upstream gene 1	fepDp2	-2	no assigned	---
ffh	-58	B2610	DMTSS 5' RACE	---	10_S70	tcatGTTATACTgcgg	5.41	---	---	yes	---		---	---	---	---	---	---
fhuF	-24	251831_3440_2895	HTPS (454)	3	10_S70	tatcGCTATGATtagc	4.14	---	---	---	---		---	New; upstream gene 1	---	---	2	---
fimA	-117	217275_1103_2396	HTPS (454)	6	10_S70	atgaGTCAAAATggcc	3.63	---	---	---	---		yes	New; upstream gene 1	---	---	1	---
fimA	-111	232698_1540_2644	HTPS (454)	7	35_S70	gcgaTGCTTTCCTctat	2.6	---	---	---	---		yes	New; upstream gene 1	---	---	1	---
fklB	-27	214294_2325_0501	HTPS (454)	10	10_S70	ggctGATATGCTgccc	3.46	---	---	yes	---		---	New; upstream gene 1	---	---	1	---
fkpA	-49	186709_1573_1488	HTPS (454)	2	10_S70	acgcTTTATAGTaccc	4.23	---	---	---	---		---	New; upstream gene 1	---	---	2	---
fldA	-56	194978_1576_0436	HTPS (454)	4	10_S70	ttctGCTATGATtgcc	4.14	---	---	yes	---	6.07	yes	Known; upstream gene 1	fldAp	0	no assigned	---
fldA	-9	269108_3629_1302	HTPS (454)	1	35_S70	gggcAATTTTCCAcccc	2.44	---	---	---	---		yes	New; upstream gene 1	---	---	3	---
flgA	-23	310819_1382_3504	HTPS (454)	1	10_S70	gacaGGTACAATtcac	4.32	---	---	---	---		---	New; upstream gene 1	---	---	3	---
flgC	223	174313_0347_2776	HTPS (454)	2	35_S70	tttgCATCTGCCAgcgg	2.94	---	---	---	---		---	New antisense; intragenic region	---	---	7	---
flgF	-284	197408_0860_3745	HTPS (454)	2	35_S70	gcaaCTATTCCAAcgaa	2.59	---	---	---	---		---	New; upstream gene 5	---	---	2	---
flhB	-24	343476_0942_3882	HTPS (454)	1	10_S70	ctctGGCATCATtcac	3.45	---	---	yes	---		---	New; upstream gene 1	---	---	3	---
fliD	414	279434_0958_3758	HTPS (454)	3	35_S70	atccCGCTTAACGatga	2.74	---	---	---	---		---	New antisense; intragenic region	---	---	7	---
flu	-36	235384_2358_2725	HTPS (454)	2	10_S38	ggtaTCCACGTTTGtggg	4.51	---	---	---	---		---	Known by RACE; upstream gene 1	flup2	0	no assigned	---
fnr	237	214802_2545_1681	HTPS (454)	2	10/35_S70	aaatCGCTTTATGccat	3.27	ctccGGTACGATtaaa	3.35	---	13		yes	New; downstream gene 1	---	---	5	6.62
fnr	-26	237552_1309_2051	HTPS (454)	1	10_S70	agatGTTAAAATtgac	5.08	---	---	yes	---		yes	New; upstream gene 1	---	---	3	---
folD	-37	155680_0757_1657	HTPS (454)	6	35_S70	acgaAACCTGACAgcgc	3.71	---	---	---	---		---	Known by RACE; upstream gene 1	folDp	-3	no assigned	---
folD	-40	B0529	DMTSS 5' RACE	---	35_S70	acgaAACCTGACAgcgc	3.71	---	---	---	---		---	---	---	---	---	---
frdA	-96	191284_3647_3303	HTPS (454)	1	10/35_S70	cgtcAAATTTCAGactt	3.67	tcagACTATACTgttg	2.99	---	15		---	Known; upstream gene 1	---	-2	No assigned	6.66
frdD	-106	228220_3812_0419	HTPS (454)	2	10_S70	agcgGCCAATATcatt	2.75	---	---	---	---		---	New; upstream gene 4	---	---	2	---
fre		162568_2518_0559	HTPS (454)	2	35_S70	atctATATTGCCGgacg	4.09	---	---	---	---		yes	New; downstream gene 1	---	---	5	---
fre	-351	334519_1065_3925	HTPS (454)	1	10_S70	tttaTGTACACTaaat	3.16	---	---	---	---		yes	New; upstream gene 1	---	---	3	---
frlR	634	263840_3631_0460	HTPS (454)	1	35_S70	ctgtTACTTGCCGgaaa	4.26	---	---	---	---		---	New; upstream gene 5	---	---	3	---
frmA	-30	256592_0984_3110	HTPS (454)	1	10_S70	cgtgCCTATCTTaaat	2.92	---	---	---	---		---	New; upstream gene 2	---	---	3	---
fsaA	68	241894_1088_4047	HTPS (454)	2	10_S70	gtcaCGTATTTTtccg	2.75	---	---	---	---		---	New; downstream gene 1	---	---	5	---
ftnA	-34	251657_0927_3291	HTPS (454)	1	10/35_S70	ttacCTTTTGCAAataa	3.86	acaaATTATAGTgacg	2.76	---	17		---	New; upstream gene 1	---	---	3	6.62
ftsK	-89	236814_1323_1313	HTPS (454)	1	10/35_S70	ggaaCAGGTGCAAaatc	2.99	tttgATTACACTcctg	3.67	---	17		---	Known; upstream gene 1	---	-3	No assigned	6.66
ftsQ	-181	194581_2368_2537	HTPS (454)	1	35_S70	ggccAATTTGCAGgcat	2.74	---	---	---	---		yes	New; upstream gene 13	---	---	3	---
ftsQ	-18	194581_2368_2537	HTPS (454)	1	35_S70	aggcCAATTTGCAggca	3.5	---	---	---	---		yes	New; upstream gene 13	---	---	3	---
fucR	-47	217778_1168_2237	HTPS (454)	1	10_S70	acacCGTAATCTcata	3.22	---	---	---	---		---	New; upstream gene 5	---	---	3	---
fur	-179	175245_3056_2413	HTPS (454)	6	10_S70	taccTGTACAATgtcc	3.21	---	---	---	---		---	Known; upstream gene 3	furp1	-4	no assigned	---
fusA	-181	248823_2654_0849	HTPS (454)	2	35_S70	aagaAACGTGAAGacgt	3.43	---	---	---	---		yes	New; upstream gene 3	---	---	2	---
fusA	-310	212020_4009_2524	HTPS (454)	1	35_S70	tgtaGAAGTTAAGtctc	2.57	---	---	---	---		yes	New; upstream gene 3	---	---	3	---
gabD	-118	265643_0517_3599	HTPS (454)	1	35_S70	ggcgGTATCGCCGgacg	3.07	---	---	---	---		---	New; upstream gene 3	---	---	3	---
gadB	-28	B1493	DMTSS 5' RACE	---	10/35_38	aaatCCTACTTTTTtaat	3.59	tttgCACTTGCTTactt	4.75	---	14		---	Known; ambiguity by tailing	---	---	---	---
gadB	414	222345_0235_0071	HTPS (454)	5	10_S38	cttcCATACGCTTGcgcc	3.81	---	---	---	---		yes	New antisense; intragenic region	---	---	6	---
gadB	467	064795_3432_0858	HTPS (454)	1	35_S70	gggcGAATTTATGccag	2.75	---	---	---	---		yes	New antisense; intragenic region	---	---	7	---
gadB	414	222345_0235_0071	HTPS (454)	5	35_S70	cgttGGTTTGCCTgcag	2.85	---	---	---	---		yes	New antisense; intragenic region	---	---	6	---
galE	-26	199134_0863_3199	HTPS (454)	1	10_S70	ctttGTTATGCTatgg	4.36	---	---	yes	---		yes	Known sigma 38-70; upstream gene 1	---	---	no assigned	---
galE	-26	199134_0863_3199	HTPS (454)	1	10/35_S70	gtcaCACTTTTCGcatc	4.36	ttatGCTATGGTtatt	3.56	yes	14		yes	Known; upstream gene 1	---	0	No assigned	7.92
galE	-26	B0759	DMTSS 5' RACE	---	10_S70	ctttGTTATGCTatgg	4.36	---	---	yes	---		yes	---	---	---	---	---
galF	-22	103580_1246_0627	HTPS (454)	4	10_S70	acaaGCTATAATtcag	5.19	---	---	---	---	4.35	---	Known by RACE; upstream gene 1	galFp	-2	no assigned	---
galF	-24	B2042	DMTSS 5' RACE	---	10_S70	acaaGCTATAATtcag	5.19	---	---	---	---		---	---	---	---	---	---
galM	-209	260489_2938_4063	HTPS (454)	1	35_S70	ccgcAAATTGACActct	4.31	---	---	---	---		yes	New; upstream gene 4	---	---	3	---
galM	-127	178597_2319_3893	HTPS (454)	1	35_S70	gacaAAGGTGGCGtacg	2.81	---	---	---	---		yes	New; upstream gene 4	---	---	3	---
galP	-144	219883_0325_3633	HTPS (454)	2	10/35_S70	gtctTAATTGCAGataa	3.31	ttaaTCTATGATgata	3.34	---	16		---	New; upstream gene 1	---	---	2	6.65
gapA	25	189674_1727_2475	HTPS (454)	2	35_S70	atagCTGGTGGAAtata	2.72	---	---	---	---		yes	New; downstream gene 1	---	---	5	---
gapA	-174	199916_0768_2337	HTPS (454)	7	35_S70	attcCGCTTGACGctgc	5.25	---	---	---	---		yes	New; upstream gene 1	gapAp1	0	1	---
gapA	-36	B1779	DMTSS 5' RACE	---	35_S70	attcCGCTTGACGctgc	5.25	---	---	---	---		---	---	---	---	---	---
garD	-75	238693_0365_1578	HTPS (454)	2	10_S38	tcctGACATTCTTAtttc	3.56	---	---	---	---		---	New; upstream gene 1	---	---	2	---
garR	-204	188762_2418_1146	HTPS (454)	1	35_S70	ggccATCTCGGCAatgc	2.44	---	---	---	---		---	New; upstream gene 3	---	---	3	---
gatC	618	204479_3805_1064	HTPS (454)	2	10/35_S70	gaccAAATTTGCGctga	3.93	cggcGCTAAATTtaat	2.81	---	17		yes	New antisense; intragenic region	---	---	8	6.74
gatC	329	232234_2560_0236	HTPS (454)	1	10/35_S70	tgcgCTGGTGGCGattc	4.6	tctgGTTAACGTggcg	3.46	---	20		yes	New; downstream gene 5	---	---	6	8.06
gatC	72	192477_0600_2372	HTPS (454)	3	10_S70	gattGTCATCATtatt	3.64	---	---	yes	---		yes	New; downstream gene 5	---	---	5	---
gatC	-63	157828_0195_1142	HTPS (454)	1	35_S70	cgtaGTTTTGGCGatat	2.7	---	---	---	---		yes	New; upstream gene 5	---	---	3	---
gatD	-444	186160_1171_1030	HTPS (454)	15	35_S70	ggtgGTATCGGCAagcc	2.44	---	---	---	---		yes	New; upstream gene 6	---	---	1	---
gatD	-409	193000_2963_1894	HTPS (454)	4	35_S70	atttTAATTGCTGtttg	2.8	---	---	---	---		yes	New; upstream gene 6	---	---	2	---
gatY	-29	202733_1181_2557	HTPS (454)	1	10_S70	tttcATTATATTttga	3.1	---	---	---	---		---	Known sigma 70; upstream gene 1	gatYp	-1	no assigned	---
gatZ	677	074003_3882_3962	HTPS (454)	3	10_S38	tattGCTGTGATCAaat	3.27	---	---	---	---		yes	New antisense; intragenic region	---	---	7	---
gatZ	679	139034_2926_0700	HTPS (454)	3	10/35_S70	gctgCGCTTCCTGcggc	3.57	aatgGATAATATtgct	2.62	---	14		yes	New antisense; intragenic region	---	---	8	6.19
gcvB	2	242425_0733_0749	HTPS (454)	22	10_S70	aataCCTATAGTggcg	4.05	---	---	---	---		---	Known sigma 70; upstream gene 1	gcvBp	2	no assigned	---
gcvH	-55	118766_0995_2169	HTPS (454)	11	10_S70	gccgGTTAAAGTgaca	4.96	---	---	---	---		yes	New; upstream gene 2	---	---	1	---
gcvH	-214	194464_2752_0514	HTPS (454)	2	10_S38	tgccGGTACGCTTTaccg	4.95	---	---	---	---		yes	New; upstream gene 2	---	---	2	---
gcvP	1000	298627_1918_3561	HTPS (454)	2	35_S70	atacAGGCTGGCGatgt	2.48	---	---	---	---		---	New antisense; intragenic region	---	---	7	---
gcvT	-108	237117_3767_2681	HTPS (454)	1	10_S70	cggtGGTAAGTTcagg	2.96	---	---	yes	---		yes	Known sigma 70; upstream gene 1	gcvTp	3	no assigned	---
gcvT	904	194464_2752_0514	HTPS (454)	2	10/35_S70	aaaaGGCGTGCTGcgta	3.22	tgccGGTACGCTttac	3.35	---	16		yes	New; downstream gene 1	---	---	5	6.57
gcvT	-81	174278_0910_3503	HTPS (454)	1	35_S70	tttcGTGGTGATAattt	2.53	---	---	---	---		yes	New; upstream gene 1	---	---	3	---
gdhA	-63	B1761-2	DMTSS 5' RACE	---	10_S70	tcgtATTAATATataa	3	---	---	---	---		yes	Known	gdhAp1	0	---	---
gdhA	-12	B1761-1	DMTSS 5' RACE	---	10_S70	tgatGGTATAGTcgaa	5.15	---	---	yes	---		yes	---	---	---	---	---
ggt	-30	182271_2938_2713	HTPS (454)	1	10_S38	atatACCAGGCTTAgctg	5.22	---	---	---	---		---	New; upstream gene 1	---	---	3	---
ghrB	-23	209087_2913_3802	HTPS (454)	1	10_S70	tcagGCTAAGGTgatc	3.65	---	---	---	---		---	New; upstream gene 1	---	---	3	---
glcC	-69	194196_0987_2944	HTPS (454)	1	10/35_S70	ccttGTCTTGGTTaact	3.42	ttgaTGTAACATaatc	2.4	---	20		---	Known; upstream gene 1	---	-3	No assigned	5.82
glf	299	111555_1760_3625	HTPS (454)	4	10_S70	tcctTTTAATATgaat	3.36	---	---	---	---		---	New; downstream gene 1	---	---	5	---
glgA	-287	014902_3980_1179	HTPS (454)	1	35_S70	gctcCGGTAGCCAcggg	2.6	---	---	---	---		---	New; upstream gene 2	---	---	3	---
glk	-36	B2388-2	DMTSS 5' RACE	---	10_S70	ggtaTTTACAGTgtga	3.27	---	---	---	---		---	---	---	---	---	---
glmM	-111	232467_2502_0518	HTPS (454)	1	10_S70	gagcGGTAGTCTggcc	3.92	---	---	---	---		---	New; upstream gene 2	---	---	3	---
glmS	-157	246330_1338_1790	HTPS (454)	2	35_S70	aagaAGGCTGGCGtcgt	2.48	---	---	---	---		---	New; upstream gene 2	---	---	2	---
glmU	-22	236362_0727_2033	HTPS (454)	1	10_S70	gcggTTTAAATTcgtt	3.09	---	---	---	---		---	Known sigma 70; upstream gene 1	glmUp1	-1	no assigned	---
glnA	-72	319161_0463_1193	HTPS (454)	1	10/35_S70	ggggCAATTTAAAagtt	3.1	tcgcTTTATCTTtttt	3.57	---	20		yes	Known; upstream gene 1	---	1	No assigned	6.67
glnA	-36	139237_2650_0062	HTPS (454)	9	35_S70	aaaaTAATTGCAGattt	3.34	---	---	---	---		yes	New; upstream gene 1	---	---	1	---
glnA	-44	187837_0120_0219	HTPS (454)	5	10_S38	cacgGCCAAAATAAttgc	3.31	---	---	---	---		yes	New; upstream gene 1	---	---	1	---
glnB	-115	013824_3691_3762	HTPS (454)	1	35_S70	caccCACGCGGCGagaa	2.57	---	---	---	---		---	Known; upstream gene 1	glnBp3	3	no assigned	---
glnE	-13	251438_1922_2787	HTPS (454)	1	35_S70	gccaCGCCTGACGcgtg	4.25	---	---	---	---		---	New; upstream gene 2	---	---	3	---
glnU	-176	229755_1906_1999	HTPS (454)	3	35_S70	tgcgGGAGTGGCGaaat	3.31	---	---	---	---		yes	New; upstream gene 3	---	---	2	---
glnU	-62	200603_0592_3696	HTPS (454)	2	10_S38	acgcACCAGATTTAggtt	4.33	---	---	---	---		yes	New; upstream gene 3	---	---	2	---
gloA	-23	223040_2309_1427	HTPS (454)	1	10_S38	taaaACAACATTTTgaat	3.31	---	---	---	---		---	New; upstream gene 1	---	---	3	---
glpB	-219	222360_2238_0491	HTPS (454)	1	35_S70	taatAGCCTGCTGgatt	2.67	---	---	---	---		---	New; upstream gene 2	---	---	3	---
glpC	-85	241234_0604_3824	HTPS (454)	1	35_S70	aaccTGTTTGCCAtcgg	2.75	---	---	---	---		---	New; upstream gene 3	---	---	3	---
glpD	-42	B3426	DMTSS 5' RACE	---	10_S70	ctttGCTAATATgttc	4.2	---	---	yes	---		---	Known	glpDp1	0	---	---
glpD	-42	255645_0204_3105	HTPS (454)	1	10_S70	ctttGCTAATATgttc	4.2	---	---	yes	---	3.37	---	Known sigma 70; upstream gene 1	glpDp	0	no assigned	---
glpE	-33	259545_3338_1475	HTPS (454)	1	10_S70	tcgaCGTAAACTgtgc	3.83	---	---	---	---		yes	Known; upstream gene 1	glpEp	-7	no assigned	---
glpE	10	303972_0688_2672	HTPS (454)	3	35_S70	tgccCACTTGTTTgtaa	2.61	---	---	---	---		yes	New; downstream gene 1	glpEp	36	5	---
glpF	221	194514_0475_3681	HTPS (454)	2	10/35_S70	gcagGGGTTTCCGgcgc	4.14	cgctGTTACCATtgca	3.71	yes	22		---	New; downstream gene 1	---	---	5	7.85
glpQ	-346	178534_0962_3925	HTPS (454)	3	10_S38	cgcgACTATCGTTTact	3.23	---	---	---	---		yes	New; upstream gene 2	---	---	2	---
glpQ	-558	201857_0817_0916	HTPS (454)	2	35_S70	tggtATATCGCCAtcgc	2.72	---	---	---	---		yes	New; upstream gene 2	---	---	2	---
glpQ	-479	242118_1357_0446	HTPS (454)	2	35_S70	gaaaGAGGTTAAGcatt	2.42	---	---	---	---		yes	New; upstream gene 2	---	---	2	---
glpT	-77	B2240	DMTSS 5' RACE	---	10_S70	ttttCTTAACATcgcg	3.7	---	---	---	---		---	Known	glpTp1	0	---	---
glpT		192010_1046_2981	HTPS (454)	4	35_S70	taagAACTTTGCGcttg	3.22	---	---	---	---		yes	New; downstream gene 1	---	---	5	---
glpT	-77	235072_1951_0164	HTPS (454)	2	10_S70	ttttCTTAACATcgcg	3.7	---	---	---	---		yes	New; upstream gene 1	---	---	2	---
glpX	-24	244123_1412_0162	HTPS (454)	1	10_S70	ctgtGCTACACTtcgc	4.19	---	---	yes	---		yes	New; upstream gene 3	---	---	3	---
glpX	-64	136053_0052_0671	HTPS (454)	3	35_S70	cagaCGCGTGACGtgct	4.54	---	---	---	---		yes	New; upstream gene 3	---	---	2	---
glpX	-317	279495_1975_0682	HTPS (454)	1	35_S70	caccCGCGTTGAGcgcc	2.58	---	---	---	---		yes	New; upstream gene 3	---	---	3	---
gltA	-440	214485_0185_3036	HTPS (454)	1	35_S70	ggaaGTATTGACCaatt	3	---	---	---	---		---	New; upstream gene 1	---	---	3	---
gltB	996	147614_1081_2315	HTPS (454)	1	10/35_S70	ggaaCTGCTGCTGgcag	4.19	gatgGATATCATccgc	2.42	---	14		---	New; downstream gene 1	---	---	6	6.61
gltD	1028	211645_2675_2587	HTPS (454)	1	10/35_S70	ccgcGAAGTGAAAaacg	3.44	aaggCGTAGAGTtcaa	3.48	---	19		yes	New; downstream gene 2	---	---	6	6.92
gltD	-59	260383_3027_3511	HTPS (454)	2	35_S70	tgcgCTGGTTAAAccga	2.44	---	---	---	---		yes	New; upstream gene 2	---	---	2	---
gltX	-33	287538_0614_0087	HTPS (454)	1	10_S38	ttttTCCAGGATTTgccg	3.69	---	---	---	---		---	New; upstream gene 1	---	---	3	---
glyQ	-31	151997_1243_2318	HTPS (454)	12	10_S70	agcgGGTATACTgatc	5.22	---	---	---	---		---	New; upstream gene 1	---	---	1	---
glyS	1397	160969_2526_1711	HTPS (454)	3	10/35_S70	ctggCGATTGCTGacaa	4.02	ggcgGGTATCTTcggt	2.48	---	22		yes	New; downstream gene 2	---	---	5	6.5
glyS	-44	217359_3666_0863	HTPS (454)	1	10_S38	gcatACTACGCTTCccgt	4.73	---	---	---	---		yes	New; upstream gene 2	---	---	3	---
glyT	-159	360879_1148_1699	HTPS (454)	3	35_S70	ggtgGGGTTCCCGagcg	2.89	---	---	---	---		yes	New; upstream gene 3	---	---	2	---
glyT	-40	193905_2746_1920	HTPS (454)	3	35_S70	agttCGCTTACCGgctc	2.84	---	---	---	---		yes	New; upstream gene 3	---	---	2	---
glyV	-48	272602_0574_2632	HTPS (454)	1	10/35_S70	tgggGGGTTGCAGaggg	4.25	ttctCGTATAATgcgc	4.06	---	16		---	Known; upstream gene 1	---	-1	No assigned	8.31
glyW	-191	244547_0408_3633	HTPS (454)	1	10_S70	tgtgGTCAATGTtgca	2.9	---	---	---	---		---	New; upstream gene 1	---	---	3	---
gmhB	-27	B0200	DMTSS 5' RACE	---	35_S70	agagCACTTTCTTgcag	2.73	---	---	---	---		---	---	---	---	---	---
gmm	-339	229512_0577_3099	HTPS (454)	2	35_S70	gccgGACGTGGTGgtat	2.71	---	---	---	---		---	New; upstream gene 7	---	---	2	---
gntR	-27	010314_0146_2934	HTPS (454)	2	10_S70	ccgtGTTAAACTaaga	5.04	---	---	yes	---		---	New; upstream gene 1	---	---	2	---
gpmA	-37	228624_1594_2908	HTPS (454)	1	10_S70	cggcAATATAATgaga	3.09	---	---	---	---		yes	New; upstream gene 1	---	---	3	---
gpmA	-16	266556_3552_0337	HTPS (454)	2	10_S70	aattATTATCATtaaa	3.62	---	---	---	---		yes	New; upstream gene 1	---	---	2	---
gpmM	-28	182101_1298_3075	HTPS (454)	3	10_S70	ctgtAGTAAAATtacg	3.42	---	---	---	---		yes	Known by RACE; upstream gene 1	gpmMp	-3	no assigned	---
gpmM	873	184990_1259_2475	HTPS (454)	2	10_S70	agtgGTTAACGTcgat	4.6	---	---	---	---		yes	New; downstream gene 1	---	---	5	---
groS	-72	295695_1837_3110	HTPS (454)	2	35_S70	ttccCCCTTGAAGgggc	2.5	---	---	---	---		yes	Known; upstream gene 1	groSp	0	no assigned	---
groS	-40	209726_3587_3905	HTPS (454)	1	10_S70	accaCGTAAGCTccgg	2.78	---	---	---	---		yes	New; upstream gene 1	---	---	3	---
grpE	-37	248565_1255_3974	HTPS (454)	2	35_S70	gcttCCCTTGAAAccct	2.54	---	---	---	---		---	Known; upstream gene 1	grpE	2	no assigned	---
grxC	-12	229743_1424_0298	HTPS (454)	1	35_S70	cattTTGCTGCCGccct	2.44	---	---	---	---		---	New; upstream gene 1	---	---	3	---
grxD	-88	245797_2611_3432	HTPS (454)	1	10_S70	aaggGATAAAATagca	4.19	---	---	---	---		yes	New; upstream gene 1	---	---	3	---
grxD	-60	213681_2516_2159	HTPS (454)	2	10_S70	aaatGTTATTTTccga	3.96	---	---	yes	---		yes	New; upstream gene 1	---	---	2	---
grxD	-33	202399_1321_3136	HTPS (454)	1	10_S70	acccGCTACAATgtca	4.24	---	---	---	---		yes	New; upstream gene 1	---	---	3	---
gshA	-145	192256_1111_2287	HTPS (454)	1	10_S70	gaccGGTAATCTtttt	4.24	---	---	---	---		yes	New; upstream gene 1	---	---	3	---
gshA	-22	225973_0605_2020	HTPS (454)	1	10_S70	tacaGTTATGCTaatt	4.36	---	---	---	---		yes	New; upstream gene 1	---	---	3	---
gshA	-314	142266_3019_2852	HTPS (454)	1	10_S70	taacGTTATCCTtggg	5.04	---	---	---	---		yes	New; upstream gene 3	---	---	3	---
gshB	4	260539_1929_1047	HTPS (454)	1	35_S70	gtacGATTTGGCGattt	2.96	---	---	---	---		yes	New; downstream gene 2	---	---	5.5	---
gshB	-382	236979_2213_0058	HTPS (454)	1	10_S70	cggcGTTAAACTggat	5.04	---	---	---	---		yes	New; upstream gene 2	---	---	3	---
gsp	-89	247189_0752_3745	HTPS (454)	1	10_S70	gaggTGTATGATtagt	3.11	---	---	---	---		---	Known by RACE; upstream gene 1	gspp	1	no assigned	---
gss	-39	B2988	DMTSS 5' RACE	---	10_S70	gaggTGTATGATtagt	3.11	---	---	---	---		---	---	---	---	---	---
guaB	-17	248064_1131_1403	HTPS (454)	1	10_S38	cgcgGCAATATTTAttaa	4.32	---	---	---	---		---	New; upstream gene 1	---	---	3	---
guaC	-45	251244_2264_0551	HTPS (454)	2	10_S70	gtatGATAGCGTcact	3.39	---	---	yes	---		---	New; upstream gene 1	---	---	2	---
gyrA	-35	199140_0495_0811	HTPS (454)	11	10_S70	ctgtGTTATAATttgc	5.46	---	---	yes	---	3.59	---	Known sigma 70; upstream gene 1	gyrAp	0	no assigned	---
gyrB	1909	257865_3318_2661	HTPS (454)	3	10_S38	ccgtGCTGTTCTTTgtcg	4.76	---	---	---	---		yes	New antisense; intragenic region	---	---	7	---
gyrB	1909	257865_3318_2661	HTPS (454)	3	35_S70	catcAAACTTCCActgg	2.55	---	---	---	---		yes	New antisense; intragenic region	---	---	7	---
gyrB	1878	276614_0350_3613	HTPS (454)	4	35_S70	ctttGTCGTTCAGttcg	2.81	---	---	---	---		yes	New antisense; intragenic region	---	---	7	---
gyrB	-32	246707_3401_0613	HTPS (454)	1	10_S70	aaagGGTAAAATaacg	4.9	---	---	---	---		yes	New; upstream gene 1	---	---	3	---
hda	17	116176_0737_0704	HTPS (454)	3	10/35_S70	tgccCGGTTCAAAcatc	4.85	ctgtGGTAAACTtctc	2.56	yes	18		---	New; downstream gene 1	---	---	5	7.41
hdeB	-331	210319_2877_1223	HTPS (454)	3	35_S70	aaagCAGCTGATAacaa	2.74	---	---	---	---		---	New; upstream gene 2	---	---	2	---
hdeE	16	B3511	DMTSS 5' RACE	---	10_S38	tggtTCTATGTTATatat	4.03	---	---	---	---		---	---	---	---	---	---
hemB	-27	191973_1477_2953	HTPS (454)	5	10_S70	ttcaGGTATACTatgc	5.22	---	---	---	---		---	New; upstream gene 1	---	---	1	---
hemX	-402	234928_2473_0771	HTPS (454)	1	10_S38	tcttGCTACAATTAcctg	6.7	---	---	---	---		---	New; upstream gene 3	---	---	3	---
hflB	-43	223670_0211_1010	HTPS (454)	2	10/35_S70	cgaaAGTTTGAAAgatg	3.39	atagAGTATCCTgacg	3.07	---	16		---	Known; upstream gene 2	---	---	5	6.46
hflC	-208	006810_0459_1520	HTPS (454)	7	10/35_S70	ccgcAAAGTGCTGgtta	3.03	aggtGGCAACCTgatg	2.59	yes	17		yes	New; upstream gene 9	---	---	4	5.62
hflC	-217	193950_2488_1120	HTPS (454)	1	35_S70	gtaaCACCCGCAAagtg	2.51	---	---	---	---		yes	New; upstream gene 9	---	---	3	---
hfq	-67	267270_1246_2026	HTPS (454)	7	10_S70	aatgTGTACAATtgag	3.21	---	---	---	---		yes	New; upstream gene 6	---	---	1	---
hfq	-416	217701_2558_1615	HTPS (454)	1	35_S70	gtatCAGGTGCATcagt	2.86	---	---	---	---		yes	New; upstream gene 6	---	---	3	---
hinT	-213	232392_3429_3295	HTPS (454)	1	35_S70	ggtaATAGTGCCAgtgc	3.43	---	---	---	---		---	New; upstream gene 1	---	---	3	---
hisB	-436	189436_3100_0428	HTPS (454)	3	10_S70	cctgGCTATTTTacgc	3.69	---	---	---	---		---	New; upstream gene 4	---	---	2	---
hisC	881	223167_3858_3040	HTPS (454)	1	35_S70	tggaGGCTTTAAAgcgc	3.7	---	---	---	---		---	New antisense; intragenic region	---	---	7	---
hisI	-385	227060_2825_0965	HTPS (454)	2	35_S70	ctggCAGCTTCCGtatt	2.99	---	---	---	---		yes	New; upstream gene 9	---	---	2	---
hisI	-78	237595_1269_1141	HTPS (454)	1	35_S70	tcgaAGCCTTCCGcgat	2.86	---	---	---	---		yes	New; upstream gene 9	---	---	3	---
hisS	-431	200362_0317_3038	HTPS (454)	2	35_S70	cgatATTTTGAAAtcgc	2.42	---	---	---	---		---	New; upstream gene 1	---	---	2	---
hlpA	-494	013100_1844_2551	HTPS (454)	1	10/35_S70	agttTACTTCCCGcatc	2.93	agtaATTATGATccgg	2.58	---	15		yes	Known; upstream gene 2	---	---	6	5.51
hlpA	68	254187_0108_3585	HTPS (454)	2	10_S38	gctgCCCATGTTGAcgat	3.23	---	---	---	---		yes	New antisense; intragenic region	---	---	7	---
hlpA	68	254187_0108_3585	HTPS (454)	2	35_S70	ctacCTGCTGGAAcagg	2.43	---	---	---	---		yes	New antisense; intragenic region	---	---	7	---
hlpA	-105	077069_0955_1307	HTPS (454)	2	10_S70	catcGCTACACTacca	4.19	---	---	---	---		yes	New; upstream gene 2	---	---	2	---
hns	-36	B1237	DMTSS 5' RACE	---	10/35_S70	aggcTCTATTATtacc	3.47	ctggCTATTGCACaact	2.82	---	14		---	Known	hnsp1	0	---	---
hns	-36	190663_2447_3007	HTPS (454)	4	10/35_S70	ctggCTATTGCACaact	3.47	aggcTCTATTATtacc	2.82	---	17		---	Known; upstream gene 1	---	0	No assigned	6.29
holC	-200	269133_0593_1365	HTPS (454)	1	10_S70	gtccGGTAGCGTtgct	4.1	---	---	---	---		---	New; upstream gene 1	---	---	3	---
holD	-22	200196_3940_0605	HTPS (454)	1	10/35_S70	ccatATGTTGGCGcggt	4.31	atttGCTATATTtgcg	3.26	yes	18		---	Known by RACE; upstream gene 1	---	0	No assigned	7.57
holD	-22	B4372	DMTSS 5' RACE	---	10/35_S70	atttGCTATATTtgcg	4.31	ccatATGTTGGCGcggt	3.26	yes	15		---	---	---	---	---	---
hpt	-70	189414_1718_3979	HTPS (454)	1	10_S70	tactGGTATACTgcgt	5.22	---	---	yes	---		---	New; upstream gene 1	---	---	3	---
hscA	-55	229395_3231_2721	HTPS (454)	3	10_S70	tctcGATAAACTgcga	4.14	---	---	---	---		---	Known; upstream gene 1	hscAp	-2	no assigned	---
hslR	419	199065_0927_0137	HTPS (454)	6	10_S70	ttgcGGCATAATcatc	3.82	---	---	---	---		---	New antisense; intergenic region	---	---	6	---
hslV	-61	131466_3165_1405	HTPS (454)	1	10/35_S70	ccggGGGTTGAAAccct	4.08	cccaTCTATAATtgca	4	---	20		yes	Known; upstream gene 1	---	6	No assigned	8.08
hslV	-449	174787_3805_0437	HTPS (454)	3	10_S38	ccgcGCCAGTCTAAaccg	3.64	---	---	---	---		yes	New; upstream gene 1	---	---	2	---
htpG	-45	159535_3679_2065	HTPS (454)	1	35_S70	ctctCGCTTGAAAttat	4.79	---	---	---	---		---	New; upstream gene 1	htpGp1	1	3	---
hupA	-105	B4000	DMTSS 5' RACE	---	35_S70	tggaGTCTTCCCTttcg	2.46	---	---	---	---		yes	Known	hupAp1	0	---	---
hupA	-52	252949_0572_2119	HTPS (454)	3	10_S70	gagtGCTATTCTggca	4.53	---	---	yes	---		yes	New; upstream gene 1	---	---	2	---
hupA	-4	208833_2497_3390	HTPS (454)	1	35_S70	gtcgCACTCGATGctta	2.82	---	---	---	---		yes	New; upstream gene 1	---	---	3	---
hupA	-45	B4000	DMTSS 5' RACE	---	10_S38	ctggTCTACATTTGgggg	5.58	---	---	---	---		yes	---	---	---	---	---
hupB	-117	210699_1866_3125	HTPS (454)	8	10_S38	tctcGCTAAGTTAGatgg	4	---	---	---	---		yes	Known sigma 70; upstream gene 1	hupBp3	2	no assigned	---
hupB	-118	169035_1910_1439	HTPS (454)	8	10/35_S70	ttcgGGCTTGCCAgcct	2.88	tctcGCTAAGTTagat	3.02	---	17		yes	Known; upstream gene 1	---	1	No assigned	5.9
hupB	-44	202654_0892_2677	HTPS (454)	1	35_S70	atcgGGCTTGCCCttat	3.72	---	---	---	---		yes	New; upstream gene 1	---	---	3	---
hupB	-135	250604_0214_0231	HTPS (454)	1	10_S38	gcttGCCAGCCTTTtttt	4.38	---	---	---	---		yes	New; upstream gene 1	---	---	3	---
hybO	-102	B2997-2	DMTSS 5' RACE	---	10_S70	ttgaGGCAAAATatat	3.45	---	---	---	---		yes	Known	hybOp1	0	---	---
hybO	-27	176650_1964_3651	HTPS (454)	1	10_S70	ttgaGGCAAAATatat	3.45	---	---	---	---		---	New; upstream gene 1	---	---	3	---
hybO	-26	B2997-1	DMTSS 5' RACE	---	10_S70	ccgcAGTATCATgata	3.43	---	---	---	---		yes	---	---	---	---	---
ihfA	-168	251547_1552_2186	HTPS (454)	1	10/35_S70	aagaAAGTTGGCGtaaa	3.83	ttggCGTAAACTtatt	3.16	---	18		yes	Known; upstream gene 7	---	1	No assigned	6.99
ihfA	-138	203340_3394_1131	HTPS (454)	1	35_S70	aactTATTTGACGtgta	2.64	---	---	---	---		yes	New; upstream gene 8	---	---	3	---
ihfA	-351	220272_2767_2696	HTPS (454)	2	35_S70	tcctGAACTGGAAcgta	2.61	---	---	---	---		yes	New; upstream gene 8	---	---	2	---
ileS	-367	255211_0832_3105	HTPS (454)	4	35_S70	tccgGGCGTGTAGtcca	2.91	---	---	---	---		yes	Known; upstream gene 3	ileSp2	-6	no assigned	---
ileS	2800	242346_3487_0579	HTPS (454)	2	10/35_S70	agccCTGTTGAACagat	3.4	atcaGGCAAACTtacg	4.07	---	20		yes	New antisense; intragenic region	---	---	8	7.47
ileV	-14	211009_1502_2400	HTPS (454)	2	35_S70	agcgTACTTTGCAgtgc	2.76	---	---	---	---		---	New; upstream gene 2	---	---	2	---
ilvB	-53	203640_3166_3840	HTPS (454)	1	35_S70	cacaCGATTCCAAaacc	2.81	---	---	---	---		---	New; upstream gene 2	---	---	3	---
ilvE	-96	279638_1470_0693	HTPS (454)	1	10/35_S70	ttgaCCGTTGCCAgccc	2.75	tcgaCTTACTGTttag	2.61	---	18		---	Known; upstream gene 3	---	0	No assigned	5.36
ilvG_1	527	219590_3180_1471	HTPS (454)	2	35_S70	ggcgCGCTTGCTCaact	2.91	---	---	---	---		yes	New antisense; intragenic region	---	---	7	---
ilvG_1	274	257165_2543_3843	HTPS (454)	7	10_S70	cactGTTAGATTccat	3.88	---	---	yes	---		yes	New; downstream gene 1	---	---	4	---
ilvG_1	269	245316_2862_3788	HTPS (454)	7	10/35_S70	aaccAACCTGATAaccg	3.88	cactGTTAGATTccat	2.48	yes	22		yes	New; downstream gene 2	---	---	4	6.36
ilvY	-43	257181_1001_2041	HTPS (454)	4	10_S70	aattGATATATTcaca	3.68	---	---	yes	---		---	New; upstream gene 1	---	---	2	---
imp	-132	255641_2228_3287	HTPS (454)	2	10_S70	ttgcATTATCATacct	3.62	---	---	---	---		yes	Known sigma 70; upstream gene 1	impp2	0	no assigned	---
imp	-47	225614_3249_3609	HTPS (454)	1	10_S70	gtacGTTAGTCTctga	4.11	---	---	---	---		yes	Known sigma 70; upstream gene 1	impp1	0	no assigned	---
inaA	-115	213884_1421_0220	HTPS (454)	1	35_S70	gtggCTGGTGGAAtcta	2.72	---	---	---	---		---	New; upstream gene 1	---	---	3	---
infA	47	249663_1164_2871	HTPS (454)	2	10_S70	gcaaGGTACCGTtctt	3.83	---	---	---	---		---	New; downstream gene 1	---	---	5	---
infB	447	313108_1416_1190	HTPS (454)	2	35_S70	tatcGTCTTGTTGattg	2.87	---	---	---	---		yes	New antisense; intragenic region	---	---	7	---
infB	764	199076_3018_2749	HTPS (454)	4	35_S70	gtgtTTGTTGCCTttct	2.68	---	---	---	---		yes	New antisense; intragenic region	---	---	7	---
infB	799	008436_3495_2069	HTPS (454)	5	35_S70	gctgCGCGTGCTTcttc	2.83	---	---	---	---		yes	New antisense; intragenic region	---	---	6	---
infB	1083	050754_3406_2751	HTPS (454)	2	10/35_S70	ccgcCTCTTCCAGctcg	2.94	gcagGATAACTTtatg	2.94	---	20		yes	New antisense; intragenic region	---	---	8	5.88
infC	-181	157620_3560_0652	HTPS (454)	1	10_S70	tggcTTTAAAATccgc	3.97	---	---	---	---		---	Known sigma 70; upstream gene 2	infCp2	1	no assigned	---
insA_5	-16	B1894	DMTSS 5' RACE	---	10/35_S70	ttagTGTATGATggtg	3.11	ggtgATGCTGCCAactt	3	---	13		---	---	---	---	---	---
insAB-2	-16	169229_1758_3385	HTPS (454)	2	10/35_S70	ggtgATGCTGCCAactt	2.93	ttagTGTATGATggtg	5.17	---	16		---	New; upstream gene 1	---	---	2	8.1
insH-1	983	196634_3585_3827	HTPS (454)	3	10_S70	ctgaCGTATCATttgg	3.89	---	---	---	---		yes	New antisense; intragenic region	---	---	7	---
insH-1	581	194913_0944_0462	HTPS (454)	3	10_S38	tcagGCCACTCTTGgcat	5.56	---	---	---	---		yes	New antisense; intragenic region	---	---	7	---
ispB	-74	145845_3140_3214	HTPS (454)	1	10_S70	tttcAGTACAATcacc	2.85	---	---	---	---		---	New; upstream gene 1	---	---	3	---
ispG	-119	243863_1579_3089	HTPS (454)	1	35_S70	gtacAAACTGAAAattg	2.79	---	---	---	---		---	New; upstream gene 1	---	---	3	---
ivy	-9	251795_1181_0296	HTPS (454)	1	10_S38	tatcGCCAGGCTTTagga	5.73	---	---	---	---		---	New; upstream gene 1	---	---	3	---
kbl	-25	145696_0135_2340	HTPS (454)	3	10_S70	tttgGGTAATATgtgc	4.28	---	---	---	---		---	Known; upstream gene 1	kblp	0	no assigned	---
kdgT	-458	257354_2709_0368	HTPS (454)	2	10_S70	aggcGATAAACTggcg	4.14	---	---	---	---		---	New; upstream gene 1	---	---	2	---
kefA	-47	180222_2149_1067	HTPS (454)	1	10_S70	tcgtGATATTCTtgcg	3.9	---	---	yes	---	4.08	---	Known by RACE; upstream gene 1	kefAp	-3	no assigned	---
kefA	-47	B0465	DMTSS 5' RACE	---	10_S70	tcgtGATATTCTtgcg	3.9	---	---	yes	---		---	---	---	---	---	---
kefB	1388	157509_0082_0651	HTPS (454)	2	10_S70	tgacGATAGACTcagc	3.83	---	---	---	---		---	New antisense; intragenic region	---	---	7	---
kgtP	984	175785_1342_1155	HTPS (454)	1	10/35_S70	ggttCGCTGGCAGccat	3.51	cgttCCTATTCTctca	2.42	---	16		---	New; downstream gene 1	---	---	6	5.93
kup	-213	B3747_3	DMTSS 5' RACE	---	35_S70	tacgATTTTGCCGttaa	2.99	---	---	---	---		yes	---	---	---	---	---
kup	-57	B3747-1	DMTSS 5' RACE	---	10/35_S70	gtgaGCCATAATgaag	3.74	gaaaTTCTTTCCGctaa	3.14	---	16		yes	---	---	---	---	---
lacA	-260	201932_1403_2170	HTPS (454)	1	35_S70	agccAGTTTGAAGtgcg	2.59	---	---	---	---		---	New; upstream gene 3	---	---	3	---
ldcA	-27	214217_0104_0423	HTPS (454)	8	10/35_S70	cgttGAGGTGACAacgg	2.77	aagcGGCATGATatac	3.84	---	17		---	New; upstream gene 1	---	---	1	6.61
lepA	-85	245156_3765_1054	HTPS (454)	1	10_S70	gtagTGTAGAATgcgg	3.47	---	---	---	---		---	New; upstream gene 1	---	---	3	---
leuB	-165	263585_3076_0070	HTPS (454)	1	10_S70	ggtgGATATCGTcgct	4.07	---	---	---	---		yes	New; upstream gene 2	---	---	3	---
leuB	-77	279419_3656_1275	HTPS (454)	1	35_S70	aaaaGAGTTGCAAcgca	4.15	---	---	---	---		yes	New; upstream gene 2	---	---	3	---
leuC	264	137540_3493_0529	HTPS (454)	5	10_S38	cgacGCCAAATTCTttgc	3.54	---	---	---	---		yes	New antisense; intragenic region	---	---	6	---
leuC	-478	008145_3445_0761	HTPS (454)	1	10_S38	atccTCTATTTTATggcg	3.28	---	---	---	---		yes	New; upstream gene 3	---	---	3	---
leuS	32	242547_1639_2301	HTPS (454)	2	35_S70	ccacTGGCTGCCAtgca	2.71	---	---	---	---		yes	New; downstream gene 1	---	---	5	---
leuS	-193	243086_3895_2592	HTPS (454)	1	10_S70	actgACTATAATaata	3.72	---	---	---	---		yes	New; upstream gene 1	---	---	3	---
leuS	-62	009192_1449_1067	HTPS (454)	1	10_S70	ttggGCTATGCTatgc	4.1	---	---	---	---		yes	New; upstream gene 1	---	---	3	---
leuW	-38	224620_1995_3378	HTPS (454)	2	10_S70	atcaCTCATAATgatg	2.99	---	---	---	---		---	New; upstream gene 2	---	---	2	---
lexA	-28	250190_0800_0901	HTPS (454)	1	10/35_S70	gtttATGGTTCCAaaat	3.4	gctgTATATACTcaca	3.49	---	18		---	Known; upstream gene 1	---	0	No assigned	6.89
lgt	-79	274495_1362_2827	HTPS (454)	2	10_S70	ttgtGCTATTATtcgc	4.58	---	---	yes	---		---	New; upstream gene 1	---	---	2	---
lipA	-85	B0628	DMTSS 5' RACE	---	10_S70	caatGATATACTgcca	4.51	---	---	---	---		---	---	---	---	---	---
livG	-14	252540_2956_0842	HTPS (454)	1	35_S70	gccgCGTTTGCCGgttt	3.84	---	---	---	---		---	New; upstream gene 4	---	---	3	---
livH	-273	252815_2565_2729	HTPS (454)	2	35_S70	cgccCGCCTGAAAaaag	3.79	---	---	---	---		---	New; upstream gene 2	---	---	2	---
livJ	-101	012880_3621_2328	HTPS (454)	1	10/35_S70	atagCTATTCCAAtatc	3.34	atcgGGTATGTTttag	2.59	---	16		---	Known; upstream gene 1	---	3	No assigned	5.93
livK	-398	164652_3138_0833	HTPS (454)	2	10_S70	tttcGCTACACTggtt	4.19	---	---	---	---		---	New; upstream gene 1	---	---	2	---
lnt	-75	207810_2340_2867	HTPS (454)	2	10/35_S70	gttcAAAGTGGCGatgg	3.64	tcggCGTATTATtcag	2.96	---	17		---	New; upstream gene 4	---	---	5	6.6
lolC	-23	215594_1003_0404	HTPS (454)	2	10_S70	cgctTATATACTcgtg	3.4	---	---	---	---		---	New; upstream gene 1	---	---	2	---
lolE	-488	234249_0813_3555	HTPS (454)	1	35_S70	tcacGACCTGCAActgg	3.7	---	---	---	---		---	New; upstream gene 3	---	---	3	---
lon	-76	B0439	DMTSS 5' RACE	---	10_S70	tcccCATATACTgacg	3.49	---	---	---	---		---	Known; ambiguity by tailing	---	---	---	---
lpd	-50	277150_0411_2366	HTPS (454)	1	35_S70	ctgcGGCCTGAAAgacg	3.55	---	---	---	---		yes	New; upstream gene 1	---	---	3	---
lpd	-195	225450_1086_1558	HTPS (454)	1	10_S70	atttTGTAAAATaccg	3.79	---	---	---	---		yes	New; upstream gene 3	---	---	3	---
lpd	-299	288953_0588_3584	HTPS (454)	1	35_S70	ccgtCTGGTGATGtaag	2.72	---	---	---	---		yes	New; upstream gene 4	---	---	3	---
lpxC	274	175530_0214_1915	HTPS (454)	2	10_S70	gcgcGTTAACTTcgat	3.83	---	---	---	---		yes	New antisense; intragenic region	---	---	7	---
lpxC	4	244012_2877_3623	HTPS (454)	1	35_S70	acttCGGTTGGATaggt	2.85	---	---	---	---		yes	New; downstream gene 1	---	---	5.5	---
lpxC	-29	B0096	DMTSS 5' RACE	---	10_S70	cgaaTGTATAGTacac	4.04	---	---	---	---		yes	---	---	---	---	---
lspA	-107	251596_3567_1459	HTPS (454)	1	35_S70	aagtCGCGTTGAGtaaa	2.58	---	---	---	---		---	New; upstream gene 3	---	---	3	---
ltaE	-25	039527_1074_1989	HTPS (454)	20	35_S70	gatcGAACTGGCGaaaa	3.07	---	---	---	---		yes	Known by RACE; upstream gene 1	ltaEp	-1	no assigned	---
ltaE	-26	204931_3780_0740	HTPS (454)	20	10_S38	actgGCTAAGGTAAaaag	3.37	---	---	---	---		yes	Known by RACE; upstream gene 2	ltaEp	0	no assigned	---
ltaE	-433	221467_2600_1618	HTPS (454)	2	10_S70	cggtTTTAGCATgttg	3.29	---	---	---	---		yes	New; upstream gene 2	---	---	2	---
ltaE	-26	B0870	DMTSS 5' RACE	---	35_S70	gatcGAACTGGCGaaaa	3.07	---	---	---	---		---	---	---	---	---	---
lysP	-27	228480_2672_3043	HTPS (454)	3	10_S70	gtctGCTACAATcgcg	4.24	---	---	yes	---	4.86	yes	Known sigma 70; upstream gene 1	lysPp	-1	no assigned	---
lysP	922	222819_2384_1166	HTPS (454)	2	10_S70	cgcaGTTATTCTgacg	4.8	---	---	---	---		yes	New; downstream gene 1	---	---	5	---
lysT	-42	009801_0118_3185	HTPS (454)	3	10_S70	aatcAGTAATATatgc	2.81	---	---	---	---		---	New; upstream gene 1	---	---	2	---
lysU	-85	245945_0285_3346	HTPS (454)	12	10_S70	tttcGATAAGATaaac	3.14	---	---	---	---		yes	New; upstream gene 1	---	---	1	---
lysU	-79	232564_2505_1366	HTPS (454)	6	10_S70	ataaGATAAACTgagt	4.14	---	---	---	---		yes	New; upstream gene 1	---	---	1	---
lysU	-16	233354_3849_0921	HTPS (454)	1	10_S70	ctacGCTAAATTgaaa	3.93	---	---	---	---		yes	New; upstream gene 1	---	---	3	---
lysU	-28	240535_0728_1385	HTPS (454)	1	10_S38	tttaTCTACGCTAAa	5.33	---	---	---	---		yes	New; upstream gene 1	---	---	3	---
maeB	-118	187575_1487_2162	HTPS (454)	1	10_S70	aaacATTATATTaatg	3.1	---	---	---	---		---	New; upstream gene 1	---	---	3	---
malE	-44	251787_1137_0690	HTPS (454)	1	10_S70	agaaACTAGAGTccgt	2.91	---	---	---	---		---	Known sigma 70; upstream gene 1	malEp	-1	no assigned	---
malK	1129	007093_0450_3400	HTPS (454)	2	10_S38	ctgtGACAGGCTTTgtgt	3.3	---	---	---	---		---	New antisense; intragenic region	---	---	7	---
malP	706	092198_2161_1703	HTPS (454)	2	10_S38	tctgACTAAATTTAacga	5.38	---	---	---	---		yes	New; downstream gene 1	---	---	5	---
malP	-11	179043_1785_1734	HTPS (454)	2	35_S70	atcgAGCCTGGCAaact	3.08	---	---	---	---		yes	New; upstream gene 1	---	---	2	---
malT	1407	117039_2715_2555	HTPS (454)	6	10_S38	cagtGCCAGTTTTGccag	3.83	---	---	---	---		---	New antisense; intragenic region	---	---	6	---
manA	-281	170273_1529_0128	HTPS (454)	2	10_S38	ttcaGATACGCTAAcgt	3.76	---	---	---	---		---	New; upstream gene 1	---	---	2	---
manX	477	198032_1475_1284	HTPS (454)	3	35_S70	cagaCGGTCGTCGatac	2.41	---	---	---	---		yes	New antisense; intragenic region	---	---	7	---
manX	658	214728_0112_1523	HTPS (454)	1	10/35_S70	tttcGGGTTGTTGtaga	3.08	ttttGGCAACATcaac	2.54	yes	19		yes	New antisense; intragenic region	---	---	9	5.62
manY	246	166931_0319_0168	HTPS (454)	2	10/35_S70	gttgCGCCTGACGccgc	3.72	ggctTCTATCATttct	4.21	---	13		---	New; downstream gene 2	---	---	5	7.93
manZ	98	006634_2477_1714	HTPS (454)	1	10/35_S70	gataTTCGTGGCGtctt	3.3	gcgtTCTAACCTcttc	2.59	---	13		yes	New; downstream gene 3	---	---	6	5.89
manZ	-283	242571_3673_1530	HTPS (454)	2	35_S70	ctgtCTGTTGGTAccag	2.9	---	---	---	---		yes	New; upstream gene 3	---	---	2	---
matB	431	087005_2921_1384	HTPS (454)	2	10/35_S70	ggagAAGGTGAAAccat	3.27	cggtGGTACGATtgct	2.62	yes	16		yes	New antisense; intragenic region	---	---	8	5.89
matB	-48	188315_0647_0741	HTPS (454)	1	10_S70	gcaaGTTAGTTTtaaa	3.27	---	---	---	---		yes	New; upstream gene 1	---	---	3	---
mdh	380	341248_0820_1860	HTPS (454)	2	10_S38	taacACCACAGTTGcaat	3.51	---	---	---	---		yes	New; downstream gene 1	---	---	5	---
mdh	-141	256233_0418_2539	HTPS (454)	1	10_S70	gtaaGTTAGGTTcctg	2.83	---	---	---	---		yes	New; upstream gene 1	---	---	3	---
mdtK	799	209410_S3828_2764	HTPS (454)	2	10_S70	ctctGTTAGTGTctcc	4.04	---	---	yes	---		yes	New; downstream gene 1	---	---	5	---
mdtK	-81	168795_1557_3630	HTPS (454)	1	10_S70	cctcGCTACAATagac	4.24	---	---	---	---		yes	New; upstream gene 1	---	---	3	---
mdtL	-26	133948_0064_2376	HTPS (454)	3	10/35_S70	tggcAACTCGCCTgatc	3.16	accaCGTATGCTttgc	2.58	---	17		---	New; upstream gene 1	---	---	2	5.74
melR	-21	245769_0310_1154	HTPS (454)	1	10_S70	tcctGCCATAATtctg	3.74	---	---	yes	---	3.34	---	Known sigma 70; upstream gene 1	melRp	-1	no assigned	---
menA	-53	B3930-2	DMTSS 5' RACE	---	10_S38	aggcCCCATTTTTAttgg	3.95	---	---	---	---		---	Known; ambiguity by tailing	---	---	---	---
menB	-20	214214_2476_0590	HTPS (454)	1	35_S70	ggtgAACGTGACAgcaa	3.99	---	---	---	---		yes	New; upstream gene 4	---	---	3	---
menB	-166	232298_1614_2709	HTPS (454)	2	35_S70	agccTGATTTACGtgct	2.85	---	---	---	---		yes	New; upstream gene 4	---	---	2	---
menB	-163	232199_0365_0285	HTPS (454)	4	35_S70	gattTACGTGCTAacct	2.54	---	---	---	---		yes	New; upstream gene 4	---	---	2	---
menC	-83	199053_3036_1939	HTPS (454)	1	10_S38	cgccACCATGCTGTtcta	4.17	---	---	---	---		---	New; upstream gene 5	---	---	3	---
menE	-111	187494_2887_3360	HTPS (454)	2	35_S70	ttgcGTCTTGACGcaaa	4.8	---	---	---	---		---	New; upstream gene 3	---	---	2	---
menG	-27	B3929	DMTSS 5' RACE	---	10/35_S70	gcgcGATATACTgaaa	4.51	gatgATTTTGCCAacag	3.03	---	15		---	---	---	---	---	---
metB	-37	010858_0110_2026	HTPS (454)	1	35_S70	agatGTATTGACGtcca	4.39	---	---	---	---		yes	Known sigma 70; upstream gene 1	metBp	-1	no assigned	---
metB	-37	010858_0110_2026	HTPS (454)	1	10_S38	taacACAATGTTTActct	3.46	---	---	---	---		yes	New; upstream gene 1	---	---	3	---
metE	208	093395_1206_1490	HTPS (454)	6	10/35_S70	tatcGACCTGCTGccgg	3.27	gcctGGTACGATcatg	3.58	yes	21		---	New; downstream gene 1	---	---	4	6.85
metF	-448	206143_0417_3634	HTPS (454)	1	35_S70	ttttCGGTTGACGccct	4.7	---	---	---	---		---	New; upstream gene 1	---	---	3	---
metG	-32	247126_0912_0444	HTPS (454)	4	10_S70	atttGGTACTATctaa	3.7	---	---	yes	---		---	Known by RACE; upstream gene 1	metGp	-1	no assigned	---
metG	-31	B2114	DMTSS 5' RACE	---	10_S70	atttGGTACTATctaa	3.7	---	---	yes	---		---	---	---	---	---	---
metJ	-71	254319_0497_0100	HTPS (454)	1	10_S70	gtacGGTAAACTatgc	4.85	---	---	---	---		---	Known sigma 70; upstream gene 1	metJp3	0	no assigned	---
metT	-37	242640_2115_1638	HTPS (454)	1	10/35_S70	aaagAGGTTGACGctgc	2.8	tataCGCATAATgcgc	2.8	---	17		---	Known; upstream gene 1	---	-7	No assigned	5.6
mglB	881	235995_2228_0841	HTPS (454)	2	10/35_S70	tttcCAGTTGGTGccat	3.03	caccTTTACCATcggc	2.78	---	16		---	New antisense; intragenic region	---	---	8	5.81
mgrB	-26	221596_2781_3018	HTPS (454)	1	10_S70	gcatGCTAGTTTaatg	3.01	---	---	yes	---	3.7	---	Known; upstream gene 1	mgrBp	0	no assigned	---
mgsA	-27	B0963	DMTSS 5' RACE	---	10_S70	agtgCTTACAGTaatc	3.37	---	---	---	---		---	---	---	---	---	---
minC	-66	247912_2136_1136	HTPS (454)	5	35_S70	gggtGACTTGCCTcaat	4.4	---	---	---	---		---	New; upstream gene 1	---	---	1	---
mioC	-21	B3742	DMTSS 5' RACE	---	10_S70	acagCGTACAATacgc	3.3	---	---	---	---		---	---	---	---	---	---
mipA	-33	230393_2738_2085	HTPS (454)	2	10_S70	gacgGGTAAACTttgt	4.85	---	---	---	---	4.27	---	Known by RACE; upstream gene 1	mipAp	-1	no assigned	---
mipA	-34	B1782	DMTSS 5' RACE	---	10_S70	gacgGGTAAACTttgt	4.85	---	---	---	---		---	---	---	---	---	---
mltD	-26	229083_2565_2444	HTPS (454)	2	10/35_S70	aactTTCTTGTCAtcgg	4.41	cgccGTTATGATcggt	4.09	---	17		---	New; upstream gene 1	---	---	2	8.5
mnmA	-29	175454_1782_1788	HTPS (454)	3	10/35_S70	acaaAGGGTGTCAtcta	3.87	gcgtGATAGAATacgc	2.52	yes	17		---	New; upstream gene 1	---	---	2	6.39
mntH	122	207652_2449_0779	HTPS (454)	4	10/35_S70	gcggCGATTGGTTatat	3.65	tcccGGTAACTTtgcg	2.46	---	13		---	New; downstream gene 1	---	---	5	6.11
moaA	-131	245197_0129_1309	HTPS (454)	2	10_S70	acacGCTAGTATcggc	3.89	---	---	---	---	3.26	---	Known; upstream gene 1	moaAp2	-1	no assigned	---
moaB	-40	229378_1446_0855	HTPS (454)	3	10_S38	ttacGCAAAACTTA	4.59	---	---	---	---		---	New; upstream gene 2	---	---	2	---
moaD	14	210703_0349_3085	HTPS (454)	1	10/35_S70	aagtCGGGTGACTttaa	3.49	gatgATTAAAGTtctt	3.23	---	20		yes	New; downstream gene 4	---	---	6	6.72
moaD	20	172407_3579_3184	HTPS (454)	2	10/35_S70	gggtGACTTTAAGgtgg	3.49	gatgATTAAAGTtctt	3.69	---	15		yes	New; downstream gene 4	---	---	5	7.18
modA	-27	161937_2733_3923	HTPS (454)	1	10_S70	agtcGTTATATTgtcg	4.57	---	---	---	---		---	New; upstream gene 1	---	---	3	---
modE	-14	255642_1639_0273	HTPS (454)	1	10/35_S70	ggtcAGCTTTGCGtggc	3.05	ttccGTCACAATaaga	2.81	---	17		---	New; upstream gene 1	---	---	3	5.86
moeA	-30	168939_0657_2006	HTPS (454)	4	10_S70	ttctGACATAATaggc	3.11	---	---	yes	---		---	Known sigma 70; upstream gene 1	moeAp	0	no assigned	---
motA	-66	276821_1675_1302	HTPS (454)	1	10_S38	taccGCTGCTTTTTtttg	3.88	---	---	---	---		---	New; upstream gene 1	---	---	3	---
mpl	-25	B4233	DMTSS 5' RACE	---	10_S70	tatgCGTAAAATgagc	3.88	---	---	---	---		---	Known	mplp2	0	---	---
mraW	-57	256154_2616_2990	HTPS (454)	2	35_S70	agagCAGTTGGCTaccg	3.4	---	---	---	---		---	New; upstream gene 2	---	---	2	---
mraY	-55	007387_0170_0961	HTPS (454)	1	35_S70	ttacTGATTGCTGagca	2.76	---	---	---	---		---	New; upstream gene 7	---	---	3	---
mrcA	-45	B3396	DMTSS 5' RACE	---	10_S70	tgccTTTATACTaccg	4.3	---	---	---	---		---	---	---	---	---	---
mrcB	2110	187150_0607_0681	HTPS (454)	2	10_S38	ggtaTCTACGTTAT	4.1	---	---	---	---		---	New antisense; intragenic region	---	---	7	---
mreB	-40	223542_2857_1920	HTPS (454)	2	10_S70	ggttGGTAAAGTaagc	4.78	---	---	yes	---		---	Known sigma 70; upstream gene 1	mreBp1	-2	no assigned	---
mscL	-25	233070_1795_0578	HTPS (454)	2	10_S70	atttGTTAGACTtatg	4.72	---	---	yes	---	4.34	---	Known by RACE; upstream gene 1	mscLp	-2	no assigned	---
mscL	-25	B3291	DMTSS 5' RACE	---	10_S70	atttGTTAGACTtatg	4.72	---	---	yes	---		---	---	---	---	---	---
mscS	-64	B2924	DMTSS 5' RACE	---	10_S70	attgTTTACCCTtgtc	2.98	---	---	---	---		---	---	---	---	---	---
mtgA	114	110846_1575_0715	HTPS (454)	2	10_S70	gttgTTTAGCGTtgcg	3.17	---	---	---	---		yes	New; downstream gene 2	---	---	5	---
mtgA	-94	295269_0357_3424	HTPS (454)	1	35_S70	ccgtGTCCTGTCGatga	2.92	---	---	---	---		yes	New; upstream gene 2	---	---	3	---
mtlA	-92	010734_0152_0841	HTPS (454)	1	35_S70	cgtcGACTGGACAgtta	2.68	---	---	---	---		---	Known; upstream gene 1	mtlAp	1	no assigned	---
mtn		239134_2525_2196	HTPS (454)	2	35_S70	ctgcTGCGTGACAaaat	3.44	---	---	---	---		---	New; downstream gene 1	---	---	5	---
mug	283	236710_3109_3382	HTPS (454)	1	10/35_S70	cccaGAATCGCCAacgc	3.53	ggctGATAATCTtcaa	3.39	yes	14		---	New antisense; intragenic region	---	---	9	6.92
murE	-83	166569_0996_1183	HTPS (454)	1	10_S70	tggtGCCATCATgggc	3.38	---	---	yes	---		---	New; upstream gene 5	---	---	3	---
murF	-203	242002_3727_2568	HTPS (454)	1	10_S70	gcgtGCCATCATcaac	3.38	---	---	yes	---		---	New; upstream gene 6	---	---	3	---
murI	178	216341_1142_0704	HTPS (454)	2	10_S70	tttcGATAACGTcgct	3.7	---	---	---	---		yes	New; downstream gene 1	---	---	5	---
murI	-28	252157_1616_0796	HTPS (454)	2	10_S70	tcgtGGTAAAATagcc	4.9	---	---	yes	---		yes	New; upstream gene 1	---	---	2	---
mutL	-312	226336_0653_1207	HTPS (454)	1	10_S70	gtagGGTATGATgtag	4.22	---	---	---	---		---	Known sigma 70; upstream gene 4	mutLp1	0	no assigned	---
mutM	-23	243446_3006_0562	HTPS (454)	1	10_S38	tgccCCCATATTGActgc	3.29	---	---	---	---		---	Known sigma 32; upstream gene 1	mutMp	0	no assigned	---
nadE	-28	177436_1085_2589	HTPS (454)	4	10/35_S70	ctgtCGCTTGTCGtttc	3.52	acggGTTAGCTTtaag	4.38	---	17		---	New; upstream gene 1	---	---	2	7.9
nagB	745	181934_0740_2390	HTPS (454)	3	10_S70	atatCTTAAAGTctta	3.94	---	---	---	---		---	New antisense; intragenic region	---	---	7	---
nagE	112	212729_3833_2311	HTPS (454)	3	10_S38	gtcaGCCAGATTTActta	5.13	---	---	---	---		---	New; downstream gene 1	---	---	5	---
nagK	-167	003093_0604_0929	HTPS (454)	1	10_S38	gataTCTATTTTATtgat	3.28	---	---	---	---		---	New; upstream gene 1	---	---	3	---
nanA	-37	235516_2234_1774	HTPS (454)	3	35_S70	tgggGTGTTGCTTaatt	2.54	---	---	---	---		---	Known; upstream gene 1	nanAp	7	no assigned	---
nanK	-217	203787_0393_1727	HTPS (454)	2	10_S38	tggcACTACGCTTTctgg	6.73	---	---	---	---		---	New; upstream gene 4	---	---	2	---
napA	-206	229387_3692_1737	HTPS (454)	2	35_S70	tggcAAGTTTGCAgcct	2.72	---	---	---	---		---	New; upstream gene 3	---	---	2	---
napB	-304	184297_1691_0736	HTPS (454)	2	10_S70	gctgCTTATTCTcgcg	3.78	---	---	---	---		---	New; upstream gene 6	---	---	2	---
napG	-14	223775_2757_0460	HTPS (454)	2	35_S70	cccgTACGTGAAAgcgg	2.97	---	---	---	---		---	New; upstream gene 4	---	---	2	---
narG	2293	208857_1287_0368	HTPS (454)	3	35_S70	caggTGCTCGACAgacg	2.74	---	---	---	---		yes	New antisense; intragenic region	---	---	7	---
narG	656	230658_3073_3667	HTPS (454)	1	10/35_S70	ctatCTCTCGCTGattg	2.97	cttgCTTAAGCTtcta	2.5	---	16		yes	New; downstream gene 1	---	---	6	5.47
narJ	-533	164711_3079_0818	HTPS (454)	2	10/35_S70	agcgTTATTGAAGccgc	3.08	ggttTATAAAATggca	3.62	---	22		---	New; upstream gene 3	---	---	5	6.7
narK	-25	141285_3530_2332	HTPS (454)	6	35_S70	catcAAATTGCCTttag	3.6	---	---	---	---		---	Known sigma 70; upstream gene 1	narKp1	0	no assigned	---
ndh	-59	073227_2771_2309	HTPS (454)	2	10_S70	ttgcTGTAACCTgttg	3.38	---	---	---	---		yes	New; upstream gene 1	---	---	2	---
ndh	-33	235091_2580_2331	HTPS (454)	1	35_S70	taacCTGTTGTTAatta	2.61	---	---	---	---		yes	New; upstream gene 1	---	---	3	---
ndk	-49	217181_1665_0970	HTPS (454)	3	10_S70	gctcATTATAATccgc	3.98	---	---	---	---		---	New; upstream gene 1	---	---	2	---
nfo	-29	236789_0563_0397	HTPS (454)	3	10_S70	acccGCTATCATtacc	4.83	---	---	---	---		---	New; upstream gene 1	---	---	2	---
nhaA	536	222474_3852_3024	HTPS (454)	8	10_S38	ttgtTCTACACTAAtgac	5.39	---	---	---	---		---	New; downstream gene 1	---	---	4	---
nhaR	-229	156308_2177_0379	HTPS (454)	1	10_S70	gcaaATTATGGTggtg	2.81	---	---	---	---		---	New; upstream gene 2	---	---	3	---
nikA	-39	109225_3087_1501	HTPS (454)	2	10_S70	aataCTTAAAATcgtc	4.06	---	---	---	---		---	New; upstream gene 1	---	---	2	---
nikC	-54	238396_1270_2013	HTPS (454)	1	10_S38	gtggTCTGTAATTTgatt	3.54	---	---	---	---		---	New; upstream gene 3	---	---	3	---
nirB	-24	B3365	DMTSS 5' RACE	---	10_S70	aatcGTTAAGGTaggc	3.91	---	---	---	---		---	Known	nirBp1	0	---	---
nirB	1129	227891_3134_0119	HTPS (454)	1	10/35_S70	cgatAGCGTTCAGcacc	4.02	gcagGTTACCGTagtc	3.12	---	17		yes	New antisense; intragenic region	---	---	9	7.14
nirB	-24	255101_0972_0838	HTPS (454)	1	10_S70	aatcGTTAAGGTaggc	3.91	---	---	---	---		yes	New; upstream gene 1	---	---	3	---
nlpB	-485	173911_1963_0570	HTPS (454)	7	10_S70	attcTGTATAATgtgc	4.16	---	---	---	---		---	New; upstream gene 2	---	---	1	---
nmpC	483	095782_0054_2180	HTPS (454)	2	10/35_S70	actcAACGTGCAActgg	3.69	gcaaCCTATCGTaaca	3.58	---	14		---	New; downstream gene 1	---	---	5	7.27
no name	-68	B0625	DMTSS 5' RACE	---	35_S70	aaagAAGTTGTAAcact	2.77	---	---	---	---		---	---	---	---	---	---
nrdA	-107	226944_0979_3056	HTPS (454)	1	35_S70	tatgCACTTGCAAgagg	4.94	---	---	---	---		---	Known sigma 70; upstream gene 1	nrdAp	3	no assigned	---
nrdB	-32	236216_3708_0518	HTPS (454)	2	10_S70	gcggCGTAAAATgcct	3.88	---	---	---	---		---	New; upstream gene 2	---	---	2	---
nrdD	134	204583_3092_0283	HTPS (454)	3	10_S38	ttgcGCCACTGTTGccgc	3.5	---	---	---	---		---	New; downstream gene 1	---	---	5	---
nrdR	-24	256292_3923_2628	HTPS (454)	2	10_S70	tcagGGTAAAATagat	4.9	---	---	---	---		---	New; upstream gene 1	---	---	2	---
nsrR	-535	174050_0746_3252	HTPS (454)	2	35_S70	ggctGGCTGGACAccgt	2.64	---	---	---	---		---	New; upstream gene 1	---	---	2	---
nth	-430	248270_1514_2058	HTPS (454)	1	35_S70	ggacGGCTTTTCAattg	3.33	---	---	---	---		---	New; upstream gene 8	---	---	3	---
nudJ	-262	169293_2683_1618	HTPS (454)	3	10/35_S70	gacgCACTTGAAGcctt	3.47	atggCGTAACCTtaaa	4.78	---	15		---	New; upstream gene 2	---	---	5	8.25
nudL	-27	248398_2515_1031	HTPS (454)	1	10_S70	ttttGATAAAGTtaat	4.07	---	---	yes	---		---	New; upstream gene 2	---	---	3	---
nuoA	23	222499_2579_0250	HTPS (454)	1	10/35_S70	gctaCTTTTGATGagta	3.27	gtatGTCAACATccac	3.61	yes	18		yes	New; downstream gene 1	---	---	6	6.88
nuoA	-305	217107_0673_2934	HTPS (454)	4	10_S70	tcctGTCAAAATagac	3.63	---	---	yes	---		---	New; upstream gene 1	---	---	2	---
nuoA	-269	248758_2546_2284	HTPS (454)	3	35_S70	ggagGAATCGACAcaaa	3.29	---	---	---	---		yes	New; upstream gene 1	---	---	2	---
nuoC	-296	190027_2357_2005	HTPS (454)	1	35_S70	cgtaCACCTGACGagat	4.3	---	---	---	---		---	New; upstream gene 3	---	---	3	---
nuoE	353	301526_0232_1937	HTPS (454)	5	35_S70	cagcAAGTTGGCAgcag	3.57	---	---	---	---		yes	New antisense; intergenic region	---	---	6	---
nuoE	-84	250975_1055_2261	HTPS (454)	1	35_S70	atgaATCTTTCCAgatg	3.69	---	---	---	---		yes	New; upstream gene 1	---	---	3	---
nuoG	779	314258_0495_3257	HTPS (454)	1	10/35_S70	cgtcGTATCGAAAaccg	3.15	caacGGTACGGTaaac	2.51	---	13		yes	New; downstream gene 6	---	---	6	5.66
nuoG	-39	239367_0766_3489	HTPS (454)	1	35_S70	gccgAACCTGCTGaaag	2.71	---	---	---	---		yes	New; upstream gene 6	---	---	3	---
nuoG	-460	127561_2147_3192	HTPS (454)	3	35_S70	gactGACTTCCTGaccg	2.43	---	---	---	---		yes	New; upstream gene 6	---	---	2	---
nuoL	229	061357_2137_3498	HTPS (454)	2	10/35_S70	tgtgGACGTGGATgtcg	3.61	cgacTTTAACATcggt	2.49	---	15		---	New; downstream gene 11	---	---	5	6.1
nuoM	-348	237752_1397_1005	HTPS (454)	1	35_S70	tgggGATTTGACTggct	2.79	---	---	---	---		---	New; upstream gene 12	---	---	3	---
nuoN	-258	276527_0458_0203	HTPS (454)	1	35_S70	cggcAGCTTCCAGgttg	2.52	---	---	---	---		yes	New; upstream gene 13	---	---	3	---
nuoN	-87	012634_1925_2391	HTPS (454)	1	35_S70	gctgGTGGTGCTGctgg	2.58	---	---	---	---		yes	New; upstream gene 13	---	---	3	---
nuoN	-306	142790_1383_3600	HTPS (454)	2	35_S70	gggaTGCCTGGCAccgg	2.57	---	---	---	---		yes	New; upstream gene 13	---	---	2	---
nupG	522	247702_2931_2933	HTPS (454)	1	10/35_S70	ctgtATATTGGCGcagc	3.08	ttccGCCATTCTggtt	3.35	---	13		---	New; downstream gene 1	---	---	6	6.43
nupX	846	227111_1489_0741	HTPS (454)	1	10/35_S70	gcatTTGTTGCAAtaat	4.66	taacGGTATTATcggc	4.39	---	19		---	New; downstream gene 1	---	---	6	9.05
nusA	1490	158733_0640_1330	HTPS (454)	2	35_S70	tttaATCGTTACAtctg	2.87	---	---	---	---		---	New antisense; intragenic region	---	---	7	---
ompA	-133	B0957	DMTSS 5' RACE	---	10/35_S70	acgtTGTAGACTttac	3.43	ttcaCACTTGTAAgttt	3.96	---	13		---	Known	ompAp2	1	---	---
ompA	404	106860_2634_1922	HTPS (454)	2	10/35_S70	gtatGGCGTGCAGacac	3.18	aacgTTTATGGTaaaa	3.89	---	17		yes	New; downstream gene 1	---	---	5	7.07
ompA	105	167827_3079_1681	HTPS (454)	6	10_S38	tggtGCTAAACTGGgct	5.16	---	---	---	---		yes	New; downstream gene 1	---	---	4	---
ompA	-86	191220_1807_0488	HTPS (454)	1	10_S70	tatcGGTAGAGTtaat	4.46	---	---	---	---		yes	New; upstream gene 1	---	---	3	---
ompA	-173	256557_0304_0810	HTPS (454)	1	35_S70	tgtaGACTTTACAtcgc	4.25	---	---	---	---		yes	New; upstream gene 1	---	---	3	---
ompT	-31	262011_2611_2192	HTPS (454)	1	35_S70	tatgTAATTGACTcatt	2.99	---	---	---	---		---	Known; upstream gene 1	ompTp	-1	no assigned	---
ompW	-28	012591_0825_1924	HTPS (454)	21	10_S70	tgtaGGTATATTcgtc	4.39	---	---	---	---		---	New; upstream gene 1	---	---	1	---
ompW	-29	B1256	DMTSS 5' RACE	---	10_S70	tgtaGGTATATTcgtc	4.39	---	---	---	---		---	---	---	---	---	---
ompX	-32	186762_3987_1436	HTPS (454)	15	10_S70	ttttGATATATTtaaa	3.68	---	---	yes	---	4.43	---	Known by RACE; upstream gene 1	ompXp	-1	no assigned	---
ompX	-33	B0814	DMTSS 5' RACE	---	10_S70	ttttGATATATTtaaa	3.68	---	---	yes	---		---	---	---	---	---	---
oppA	-512	213871_0154_3807	HTPS (454)	5	10/35_S70	cctgGGCTTGCTGaaga	3.95	aaatGATATTATtaat	4.07	yes	17		yes	Known; upstream gene 1	---	-1	No assigned	8.02
oppA	884	326081_1753_1601	HTPS (454)	1	35_S70	atggCGGTTTCTGgttg	2.9	---	---	---	---		yes	New antisense; intragenic region	---	---	7	---
osmC	-20	205661_3795_0237	HTPS (454)	2	10/35_S70	tatcCTCGTGCTGtttc	4.08	gtagTCTATAATttcc	3.37	---	14		---	Known; upstream gene 1	---	-1	No assigned	7.45
osmE	-27	209416_1292_2297	HTPS (454)	1	35_S70	cacgGGCTTGAAAaagc	4.55	---	---	---	---		yes	Known sigma 70; upstream gene 1	osmEp	0	no assigned	---
osmE	-27	209416_1292_2297	HTPS (454)	1	10_S38	gtatTCCAGGCTTAtcta	5.16	---	---	---	---		yes	Known sigma 38-70; upstream gene 1	osmEp	0	no assigned	---
osmY	434	075619_1820_2855	HTPS (454)	4	10_S70	ggacGATATCGTccgc	4.07	---	---	---	---		---	New antisense; intragenic region	---	---	7	---
oxc	1002	174454_1414_1713	HTPS (454)	12	35_S70	aaatATCGCGCCAtacc	2.41	---	---	---	---		---	New antisense; intragenic region	---	---	6	---
oxyR	-33	B3961	DMTSS 5' RACE	---	10/35_S70	cattGCTATTCTacct	4.53	agaaTGCTTGATAggga	3.11	yes	15		---	Known	oxyRp1	0	---	---
oxyR	986	144342_3861_2135	HTPS (454)	5	10_S38	ggcgGCAACACTATtgag	3.43	---	---	---	---		---	New antisense; intragenic region	---	---	6	---
pabA	-22	231292_2837_0522	HTPS (454)	1	10_S70	tctgAGTAAAATagcg	3.42	---	---	---	---		---	New; upstream gene 1	---	---	3	---
pal	-105	269315_1526_2350	HTPS (454)	1	35_S70	ccagAACCTGGCAttta	3.12	---	---	---	---		---	New; upstream gene 2	---	---	3	---
panB	-29	220658_1809_3754	HTPS (454)	1	10_S70	gactGATAAAATgcca	4.19	---	---	yes	---		---	New; upstream gene 1	---	---	3	---
panC	-388	240601_2993_0465	HTPS (454)	3	35_S70	gttaTGCGTGCCGgtgc	3.5	---	---	---	---		---	New; upstream gene 2	---	---	2	---
pck	17	127528_3156_3178	HTPS (454)	2	35_S70	atacATATTGGCTaagg	2.65	---	---	---	---		yes	New; downstream gene 1	pckp	156	5	---
pck	-26	165724_3868_2454	HTPS (454)	1	10_S70	agacTTTACTATtcag	2.78	---	---	---	---		yes	New; upstream gene 1	---	---	3	---
pcnB	502	167068_0215_1998	HTPS (454)	2	10_S70	atccGCTACGCTgtaa	3.14	---	---	---	---		yes	New antisense; intragenic region	---	---	7	---
pcnB	1092	143403_1745_0046	HTPS (454)	3	10_S70	gcggGTTAATGTcgtc	4.35	---	---	---	---		yes	New antisense; intragenic region	---	---	7	---
pdxK	-81	270496_0751_2154	HTPS (454)	3	10_S70	ttacCTTATCCTtgtt	4.03	---	---	---	---		---	Known by RACE; upstream gene 1	pdxKp1	-1	no assigned	---
pdxK	-41	B2418-1	DMTSS 5' RACE	---	10_S70	ttacCTTATCCTtgtt	4.03	---	---	---	---		yes	---	---	---	---	---
pdxK	-86	B2418-2	DMTSS 5' RACE	---	10_S70	atcaGGTAAAGTttcg	4.78	---	---	---	---		yes	---	---	---	---	---
pepA	-160	249477_1629_3792	HTPS (454)	3	10_S70	cgtcGCTAAGATaatt	3.77	---	---	---	---		---	New; upstream gene 1	---	---	2	---
pepB	-455	157279_0078_2516	HTPS (454)	1	35_S70	cactCACTTGCCGcctt	5.4	---	---	---	---		---	New; upstream gene 1	---	---	3	---
pepD	-91	236828_0413_0551	HTPS (454)	2	10_S70	aagtGGTATTCTcaaa	4.61	---	---	yes	---		---	Known; upstream gene 1	pepDp1	-2	no assigned	---
pepN	2340	215878_3889_1972	HTPS (454)	2	35_S70	tgccGGATTGCTGcccg	3.67	---	---	---	---		---	New antisense; intragenic region	---	---	7	---
pepP	-49	201161_1586_0769	HTPS (454)	4	35_S70	atgtCGCTTGAAGagat	4.74	---	---	---	---		---	New; upstream gene 2	---	---	2	---
pepQ	-14	226364_1883_1225	HTPS (454)	1	10_S70	gagaCTTAAGGTcaaa	2.89	---	---	---	---		---	New; upstream gene 1	---	---	3	---
pepQ	-14	B3847	DMTSS 5' RACE	---	10_S70	gagaCTTAAGGTcaaa	2.89	---	---	---	---		---	---	---	---	---	---
pepT	588	022129_0051_3120	HTPS (454)	1	10/35_S70	tttgATGTTGACGcctt	3.44	tgggCTTACACTgttg	3.84	---	20		---	New; downstream gene 1	---	---	6	7.28
pfkA	-78	B3916-2	DMTSS 5' RACE	---	10_S70	gattGTTATACTattt	5.41	---	---	yes	---		---	Known	pfkAp1	0	---	---
pfkA	-78	036212_1974_0593	HTPS (454)	4	10_S70	gattGTTATACTattt	5.41	---	---	yes	---		yes	New; upstream gene 1	---	---	2	---
pfkA	-22	213686_3508_3544	HTPS (454)	5	35_S70	cttcGATGTGCAAgaag	2.47	---	---	---	---		yes	New; upstream gene 1	---	---	1	---
pfkB	-18	249263_2622_3217	HTPS (454)	8	10_S70	cggtGCCAGACTgaaa	3.01	---	---	yes	---	4.6	---	Known sigma 38; upstream gene 1	pfkBp1	1	no assigned	---
pflA	-432	185928_1405_3159	HTPS (454)	1	35_S70	ctctATCGTTCCGaacg	2.92	---	---	---	---		---	New; upstream gene 1	---	---	3	---
pflB	-368	132955_3634_0355	HTPS (454)	8	35_S70	tggtATCCTGGCAaacc	2.86	---	---	---	---		yes	Known; upstream gene 2	pflBp5	3	no assigned	---
pflB	103	151261_1275_3490	HTPS (454)	2	35_S70	ttcaGTAGCGCCAgcca	2.41	---	---	---	---		yes	New antisense; intragenic region	---	---	7	---
pflB	898	004428_0121_1814	HTPS (454)	9	35_S70	tacgCAGTTTCATgacc	2.72	---	---	---	---		yes	New antisense; intragenic region	---	---	6	---
pflB	-86	222529_0142_2250	HTPS (454)	2	10_S70	ggttGACATACTgggt	3.06	---	---	yes	---		yes	New; upstream gene 2	---	---	2	---
pgi	-36	B4025	DMTSS 5' RACE	---	10_S70	tggcGCTACAATcttc	4.24	---	---	---	---		---	Known	pgip1	0	---	---
pgi	-32	250193_3238_1748	HTPS (454)	3	10_S70	tggcGCTACAATcttc	4.24	---	---	---	---	5.06	---	Known sigma 70; upstream gene 1	pgip	4	no assigned	---
pgk	-237	200696_3312_2908	HTPS (454)	1	10_S70	tcatGGTATAGTtgac	5.15	---	---	yes	---		yes	Known sigma 70; upstream gene 2	pgkp1	2	no assigned	---
pgk	572	240531_2304_3314	HTPS (454)	5	10_S70	ggtgGCTATCGTtggt	4.71	---	---	---	---		yes	New; downstream gene 2	---	---	4	---
pgm	-217	197859_2527_2721	HTPS (454)	2	35_S70	gaaaCATGTGCCAggca	3.22	---	---	---	---		yes	New; upstream gene 2	---	---	2	---
pgm	-96	243354_1804_1253	HTPS (454)	1	35_S70	caggCGTTTGCCGaagc	3.84	---	---	---	---		yes	New; upstream gene 2	---	---	3	---
pgpA	-117	174823_0142_1136	HTPS (454)	2	35_S70	gcatATCGTGAAAgcca	3.21	---	---	---	---		---	New; upstream gene 6	---	---	2	---
pgsA	39	079063_2539_3987	HTPS (454)	1	10/35_S70	tatgCAATTTAATatcc	3.44	gttgCTTACACTgttc	2.76	---	14		---	New; downstream gene 1	---	---	6	6.2
pheS	273	152912_1016_0520	HTPS (454)	2	35_S70	ccgcCGTTTTCAAtgcg	2.52	---	---	---	---		---	New antisense; intragenic region	---	---	7	---
phoR	-249	300954_1592_3229	HTPS (454)	1	10_S38	aactGCTGCACTTTttta	5.64	---	---	---	---		---	New; upstream gene 2	---	---	3	---
pitA	-29	237357_1406_2894	HTPS (454)	7	35_S70	atttCACTTTGCCcgcg	2.46	---	---	---	---		yes	Known; upstream gene 1	pitAp	1	no assigned	---
pitA	17	197902_1701_2675	HTPS (454)	2	10_S38	ctatGCTACATTTGtttg	6.44	---	---	---	---		yes	New; downstream gene 1	---	---	5	---
pitA	-30	B3493	DMTSS 5' RACE	---	35_S70	atttCACTTTGCCcgcg	2.46	---	---	---	---		---	---	---	---	---	---
pldB	-33	207996_2442_0723	HTPS (454)	3	35_S70	tacgCTACTGTCGcagc	2.75	---	---	---	---		---	New; upstream gene 1	---	---	2	---
pmbA	515	278909_1081_3869	HTPS (454)	2	10/35_S70	accgAAGGTGGCAgctt	3.51	cggtGTCAAAGTtttt	2.86	yes	22		yes	New; downstream gene 1	---	---	5	6.37
pmbA	-82	250303_1201_1098	HTPS (454)	1	10_S70	taacATTAGCCTcttt	2.89	---	---	---	---		yes	New; upstream gene 1	---	---	3	---
pmbA	-14	B4235	DMTSS 5' RACE	---	10_S70	ctctGTTAGACTtcag	4.72	---	---	yes	---		---	---	---	---	---	---
pncB	-58	290044_1978_0260	HTPS (454)	1	10/35_S70	gatcGGGGTTCAAtaaa	5.22	acaaGGTATACTccag	2.53	---	17		---	Known; upstream gene 1	---	0	No assigned	7.75
pnp	784	226927_3431_1424	HTPS (454)	14	35_S70	ttcaGATTTGATGacat	2.5	---	---	---	---		---	New antisense; intragenic region	---	---	6	---
pntB	10	232760_1625_2154	HTPS (454)	2	10_S70	aaggGGTAACATatgt	4.53	---	---	---	---		---	New; downstream gene 2	---	---	5	---
polA	-27	268276_3784_1894	HTPS (454)	1	10_S70	ctgtGGCATCCTttac	3.41	---	---	yes	---		---	Known; upstream gene 1	polAp	-1	no assigned	---
polB	-23	189851_1626_1650	HTPS (454)	2	10_S70	ccagGCTATACTcaag	5.15	---	---	---	---		---	New; upstream gene 1	---	---	2	---
potA	-66	217295_3766_3802	HTPS (454)	1	10/35_S70	acaaAGATTGGCGattc	3.56	ttgcCGTAGAATtacc	3.63	---	17		---	New; upstream gene 1	---	---	3	7.19
potD	238	237673_3446_2692	HTPS (454)	1	10/35_S70	cgccAAGCTGAAAacat	3.12	ggtgCCTATGATctgg	2.64	---	18		---	New; downstream gene 4	---	---	6	5.76
poxB	-27	B0871	DMTSS 5' RACE	---	10_S70	atgaACTAAACTtgtt	3.3	---	---	---	---		---	Known	poxBp1	0	---	---
ppa	-32	015532_3911_3616	HTPS (454)	62	10_S70	gttgGCTATAATactc	5.19	---	---	---	---		yes	Known by RACE; upstream gene 1	ppap	-2	no assigned	---
ppa	6	093489_3995_0419	HTPS (454)	1	35_S70	tcggCACTTGTTTgcca	2.61	---	---	---	---		yes	New; downstream gene 1	ppap	40	5.5	---
ppa	-245	153431_2829_1230	HTPS (454)	2	35_S70	gcgcGAGTTGGCTataa	3.17	---	---	---	---		yes	New; upstream gene 1	---	---	2	---
ppa	-34	B4226	DMTSS 5' RACE	---	10_S70	gttgGCTATAATactc	5.19	---	---	---	---		---	---	---	---	---	---
ppc	-89	197117_2802_1109	HTPS (454)	3	35_S70	gcagCATTTGACGtcac	3.78	---	---	---	---		yes	Known; upstream gene 1	ppcp	-3	no assigned	---
ppc	417	178472_3426_0445	HTPS (454)	8	10_S70	gacgGGTAATTTcggt	3.4	---	---	---	---		yes	New antisense; intragenic region	---	---	6	---
ppc	493	267976_0546_2363	HTPS (454)	4	35_S70	ggcgCAGGCGACGcatc	2.61	---	---	---	---		yes	New antisense; intragenic region	---	---	7	---
ppdA	-467	154676_0747_0170	HTPS (454)	1	35_S70	aaacATCCTGCCAgagc	3.54	---	---	---	---		yes	New; upstream gene 1	---	---	3	---
ppdA	-18	298153_1764_1515	HTPS (454)	1	35_S70	aactCTCTTGCCAgctt	5.18	---	---	---	---		yes	New; upstream gene 1	---	---	3	---
ppiC	-135	183670_2002_2330	HTPS (454)	1	35_S70	tcatAAATTGACAataa	4.31	---	---	---	---		---	New; upstream gene 1	---	---	3	---
ppiC	-28	B3775	DMTSS 5' RACE	---	10_S70	tcatGCTAAAATcgcc	4.82	---	---	yes	---		---	---	---	---	---	---
ppiD	-62	175219_1417_0901	HTPS (454)	3	10/35_S70	ttgtGGGCTGACAattg	3.05	tcttGTCACAATaggc	3.52	yes	18		---	New; upstream gene 1	---	---	2	6.57
ppk	-66	228922_0913_2553	HTPS (454)	2	10_S70	ttctGGCATAGTtgga	3.7	---	---	yes	---		---	New; upstream gene 1	---	---	2	---
pqiA	-340	007556_1331_2056	HTPS (454)	1	10_S38	ctaaGCTATAAATTg	4.01	---	---	---	---		yes	Known sigma 38-70; upstream gene 1	pqiAp2	2	no assigned	---
pqiA	491	256399_0588_0044	HTPS (454)	1	10_S70	tttcGTTAAACTgatg	5.04	---	---	---	---		yes	New; downstream gene 1	---	---	pen	---
pqiA	-168	234898_2091_2259	HTPS (454)	1	35_S70	gagtATCTTGAAGcgtt	3.88	---	---	---	---		yes	New; upstream gene 1	---	---	3	---
pqiB	1634	393368_0399_1408	HTPS (454)	2	10_S38	actaGCCACTTTTTcatt	4.82	---	---	---	---		---	New antisense; intragenic region	---	---	7	---
prfB	-43	008844_0819_0646	HTPS (454)	2	10_S70	attgGGTACAATcccg	4.32	---	---	---	---		---	New; upstream gene 4	---	---	2	---
priA	-25	263824_1394_0066	HTPS (454)	6	10_S70	aatgTGTATACTaacc	4.11	---	---	---	---		---	New; upstream gene 1	---	---	1	---
priB	-46	274828_0078_2941	HTPS (454)	1	35_S70	aagaCGAGCGCCGtgag	2.81	---	---	---	---		---	New; upstream gene 2	---	---	3	---
priC	-76	183736_1212_1355	HTPS (454)	3	10_S70	gatgATTAAAATgatt	3.61	---	---	---	---		---	New; upstream gene 1	---	---	2	---
prkB	-161	219505_0814_1390	HTPS (454)	1	10_S70	tgagCGTACACTtgaa	3.25	---	---	---	---		---	New; upstream gene 1	---	---	3	---
prkB	-180	B3355	DMTSS 5' RACE	---	10_S70	accgATTATGGTgaac	2.81	---	---	---	---		---	---	---	---	---	---
prlC	-67	242078_1489_1852	HTPS (454)	1	10_S38	attcACTACACTTAaccc	7.07	---	---	---	---		---	New; upstream gene 1	---	---	3	---
prmA	-87	205982_1250_0894	HTPS (454)	1	35_S70	acctGGGCTTCCAccct	2.76	---	---	---	---		---	New; upstream gene 3	---	---	3	---
prmC	-121	010544_0834_1622	HTPS (454)	1	35_S70	cagcAGATTTACGcatt	3.36	---	---	---	---		---	New; upstream gene 3	---	---	3	---
proA	-384	042951_3272_0126	HTPS (454)	2	35_S70	cgcgCGATTGCCGgtga	4.95	---	---	---	---		---	New; upstream gene 2	---	---	2	---
proB	-479	235727_0457_2020	HTPS (454)	2	35_S70	cagaTGGTTGGCAaccg	3.03	---	---	---	---		yes	New; upstream gene 1	---	---	2	---
proB	-20	159448_1310_1162	HTPS (454)	1	10/35_S70	gacaGTCCTGCTAaaac	4.19	gtttGATATCATtttt	4.47	yes	14		yes	New; upstream gene 1	---	---	3	8.66
proC	-42	B0386	DMTSS 5' RACE	---	10/35_S70	tctgTTTATGCTtctg	3.25	cgcgCTTTTGCCTtccg	2.86	---	14		---	---	---	---	---	---
proP	1042	200077_2567_2461	HTPS (454)	3	10_S70	ggcgTTTATTCTgatt	3.69	---	---	---	---		---	New; downstream gene 1	---	---	5	---
proQ	-47	345012_1759_2598	HTPS (454)	5	10_S70	cgtcATTATAATgacg	3.98	---	---	---	---		---	New; upstream gene 1	---	---	1	---
proX	319	264715_0130_2382	HTPS (454)	1	10/35_S70	tacgAAGCTGCCGgtgg	3.86	aaatTTTATCGTgaag	3.21	---	17		---	New; downstream gene 3	---	---	6	7.07
prpC	-30	010631_0136_2660	HTPS (454)	3	10_S70	cattGTTATCATttgt	5.09	---	---	yes	---		---	New antisense; intergenic region	---	---	2	---
prs	-301	168174_0605_1627	HTPS (454)	1	10/35_S70	cgcgAGGTTGATGcggt	4.77	ggctGTTAGAATacgc	2.4	yes	18		yes	Known; upstream gene 2	---	1	No assigned	7.17
prs	-122	255200_1246_3196	HTPS (454)	1	35_S70	gccaTGCTTTAAGccgg	2.74	---	---	---	---		yes	New; upstream gene 3	---	---	3	---
pssA	-58	162779_0781_2364	HTPS (454)	2	10/35_S70	ggaaATGTTGACCactt	4.84	tggtGTTATTATtgcc	3.03	yes	19		---	New; upstream gene 1	---	---	2	7.87
pta	338	189376_1904_2896	HTPS (454)	4	10_S70	actgGGCAAACTggtg	3.4	---	---	---	---		yes	New antisense; intragenic region	---	---	7	---
pta	609	160874_0195_2740	HTPS (454)	6	10/35_S70	tccgAGATTTTCGacga	4.7	caaaGCTAAAGTaaac	3.35	---	16		yes	New; downstream gene 2	---	---	4	8.05
pta	610	225094_1296_2620	HTPS (454)	6	10_S38	caaaGCTAAAGTAAacaa	3.43	---	---	---	---		yes	New; downstream gene 2	---	---	4	---
pta	-601	278515_1599_2768	HTPS (454)	2	35_S70	aacgGTGGTTCCGtttc	2.78	---	---	---	---		yes	New; upstream gene 2	---	---	2	---
ptrB	-26	B1845	DMTSS 5' RACE	---	10_S38	ttttGCCACCCTTAtaag	5.45	---	---	---	---		yes	---	---	---	---	---
ptrB	-26	B1845	DMTSS 5' RACE	---	35_S70	gtttCGCTTGCATcccc	4.08	---	---	---	---		yes	---	---	---	---	---
ptsG	34	253169_1345_2797	HTPS (454)	2	10_S70	atttGCTAACCTgcaa	4.41	---	---	yes	---		---	New; downstream gene 1	---	---	5	---
purA	-23	B4177	DMTSS 5' RACE	---	10_S70	cgatGGTAGAATccat	4.58	---	---	yes	---		---	Known	purAp1	0	---	---
purA	-27	219726_3378_3304	HTPS (454)	8	10/35_S70	gcaaAAAGTGCTGtaac	4.58	cgatGGTAGAATccat	2.59	yes	20		yes	Known; upstream gene 1	---	-4	No assigned	7.17
purA	614	178379_2591_0277	HTPS (454)	2	10/35_S70	atggCTGTTGCCGacat	2.91	gactTCTATGGTggtt	4.58	---	13		yes	New; downstream gene 1	---	---	5	7.49
purL	-46	259859_0515_3977	HTPS (454)	1	10_S70	attcTTTATAATgacg	4.35	---	---	---	---		---	New; upstream gene 1	---	---	3	---
purM	-40	275064_0751_2904	HTPS (454)	1	10_S70	ccctGTTAGAATtgcg	4.77	---	---	yes	---		---	New; upstream gene 1	---	---	3	---
purR	-156	207039_1016_3706	HTPS (454)	2	10_S70	atcgGCCAAAATtcca	3.37	---	---	---	---		---	New; upstream gene 1	---	---	2	---
pykA	529	215125_1059_3948	HTPS (454)	3	10_S70	cagtCTTAATGTctgc	3.33	---	---	---	---		---	New antisense; intragenic region	---	---	7	---
pykA	-104	B1854_1	DMTSS 5' RACE	---	35_S70	gtgaCGATCGCTAaaaa	2.53	---	---	---	---		---	---	---	---	---	---
pykF	-78	B1676-2	DMTSS 5' RACE	---	10_S70	gtcaCCTATCCTtaga	3.76	---	---	---	---		---	---	---	---	---	---
pyrC	-39	198147_3541_3888	HTPS (454)	2	10/35_S70	atttTTCGTGCAAagga	4.03	tccgCTTATCCTttgt	2.81	---	17		---	Known; upstream gene 1	---	-3	No assigned	6.84
pyrF	-51	215987_0148_3302	HTPS (454)	1	10_S70	cacgGGTAGAATgctc	4.58	---	---	---	---		---	New; upstream gene 3	---	---	3	---
pyrG	-47	B2780	DMTSS 5' RACE	---	10_S70	ttcgGGTATACTgctt	5.22	---	---	---	---		---	---	---	---	---	---
pyrH	589	155640_0225_3660	HTPS (454)	2	35_S70	tggtCACGAGCCAgcgt	2.48	---	---	---	---		---	New antisense; intragenic region	---	---	7	---
qor	-73	241834_0779_2728	HTPS (454)	3	10/35_S70	ctgtTTGTTGAAGggtt	3.62	tcctGCCATAGTgaat	2.83	yes	14		---	Known by RACE; upstream gene 1	---	0	No assigned	6.45
qor	-73	B4051	DMTSS 5' RACE	---	10_S70	tcctGCCATAGTgaat	3.62	---	---	yes	---		---	---	---	---	---	---
queA	-25	197523_1575_0180	HTPS (454)	2	10/35_S70	gtaaAGGTTGCAGggag	2.99	cggcACTAGACTaccc	3.66	---	17		---	Known; upstream gene 1	---	1	No assigned	6.65
queC	-21	185019_3195_3716	HTPS (454)	2	10_S70	aggcGTTACCATaacg	4.14	---	---	---	---		---	New; upstream gene 1	---	---	2	---
raiA	-30	261790_0736_0738	HTPS (454)	1	10_S70	gaacGGTATGCTgaat	4.17	---	---	---	---		---	New; upstream gene 1	---	---	3	---
rbfA	-388	149082_1210_1103	HTPS (454)	1	35_S70	gttcAAATCGCCGaaat	2.94	---	---	---	---		---	New; upstream gene 5	---	---	3	---
rbsB	766	164120_0539_1383	HTPS (454)	3	35_S70	tcgaCGCCTTTCGcgcc	2.52	---	---	---	---		yes	New antisense; intragenic region	---	---	7	---
rbsB	-308	179756_0124_2138	HTPS (454)	7	10_S38	atcgTCTATTCTCTttgt	4.5	---	---	---	---		yes	New; upstream gene 3	---	---	1	---
rbsC	404	206205_1391_0796	HTPS (454)	2	10/35_S70	aggtCGCGTCCAGgcgt	4.41	gctgGTTATGATgctt	2.44	---	20		---	New; downstream gene 3	---	---	5	6.85
rcsB	53	154667_3692_2205	HTPS (454)	2	10_S38	atccGATAGTCTTGttcg	3.36	---	---	---	---		---	New; downstream gene 2	---	---	5	---
rcsF	-79	253491_1129_0262	HTPS (454)	1	10_S70	aattTGTAATATcatt	3.17	---	---	---	---		yes	New; upstream gene 1	---	---	3	---
rcsF	-39	233019_1672_1194	HTPS (454)	1	35_S70	gcccGTCTTGTCAtttt	3.97	---	---	---	---		yes	New; upstream gene 1	---	---	3	---
rdoA	-24	228887_0550_2552	HTPS (454)	1	10_S70	aaatGATATCCTtcgt	4.15	---	---	yes	---		---	Known sigma 70; upstream gene 1	rdoAp	0	no assigned	---
recG	-27	255999_0260_1363	HTPS (454)	2	35_S70	caaaGGCCTGCCTtatc	3.36	---	---	---	---		---	New; upstream gene 4	---	---	2	---
recR	-31	300996_0353_1818	HTPS (454)	1	10_S70	cctcTGTATCCTccgg	3.75	---	---	---	---		---	New; upstream gene 2	---	---	3	---
rep	-28	229808_0567_0885	HTPS (454)	2	10_S70	ttctGCTACAATcctc	4.24	---	---	yes	---		---	New; upstream gene 1	---	---	2	---
rfaD	432	212567_1527_1725	HTPS (454)	2	10_S38	aacgTCTACGGTTActca	4.89	---	---	---	---		---	New; downstream gene 1	---	---	5	---
rfbA	346	226909_0196_0958	HTPS (454)	1	10_S70	tggtGATAATATcttt	3.57	---	---	yes	---		---	New; downstream gene 3	---	---	pen	---
rhaT	-52	182007_2558_2405	HTPS (454)	8	35_S70	ggcaGGCTTTCCAgcgc	4.31	---	---	---	---		yes	New; upstream gene 1	---	---	1	---
rhaT	-359	213645_2396_2470	HTPS (454)	1	35_S70	ggcgTTGTTTACGtagg	2.48	---	---	---	---		yes	New; upstream gene 1	---	---	3	---
rhlB	0	198592_0489_2635	HTPS (454)	2	10_S70	agctGATATTCTacca	3.9	---	---	yes	---		---	New; upstream gene 1	---	---	2	---
rho	-385	298592_1750_1131	HTPS (454)	1	35_S70	gatgATCCTGCCAtacc	3.54	---	---	---	---		---	New; upstream gene 2	---	---	3	---
rhoL	-69	074866_3880_0372	HTPS (454)	1	10_S70	tcatGCTAACTTagtg	3.57	---	---	yes	---		yes	Known; upstream gene 1	---	---	3	---
rhoL	-30	253987_2221_0351	HTPS (454)	2	35_S70	cttaGTGTTGACTtcgt	3.49	---	---	---	---		yes	New; upstream gene 1	---	---	2	---
rhsD	-45	207693_0681_2421	HTPS (454)	1	10_S70	tcatTTTATTTTtttt	2.85	---	---	---	---		---	New; upstream gene 1	---	---	3	---
ribA	-30	236236_3670_1793	HTPS (454)	1	10_S70	ttatGGCAAAATaagc	3.45	---	---	yes	---		---	Known sigma 70; upstream gene 1	ribAp1	0	no assigned	---
ribB	-36	226130_0619_2211	HTPS (454)	1	35_S70	aactCAGTTGAAAgccc	4.28	---	---	---	---		---	New; upstream gene 1	---	---	3	---
ribB	-252	B3041	DMTSS 5' RACE	---	10_S70	tagcGTTATAGTgaat	5.34	---	---	---	---		---	---	---	---	---	---
ribE	-15	385766_0146_2817	HTPS (454)	1	10_S70	cgggGCCATACTcgaa	3.69	---	---	---	---		yes	New; upstream gene 1	---	---	3	---
ribE	-37	113264_0649_0419	HTPS (454)	1	10_S70	ttatGCTAAAATccgc	4.82	---	---	yes	---		yes	New; upstream gene 3	---	---	3	---
rlmF	-19	375677_0351_3205	HTPS (454)	1	10_S70	tgcgGGTATCTTacgc	4.02	---	---	---	---		---	New; upstream gene 1	---	---	3	---
rluE	402	256961_2575_2877	HTPS (454)	3	10/35_S70	gacgCACTTGAAGcctt	3.47	atggCGTAACCTtaaa	4.78	---	15		---	New; downstream gene 1	---	---	5	8.25
rluF	-17	241524_2581_3318	HTPS (454)	2	10_S70	gtacGGTATATTccgt	4.39	---	---	---	---		---	New; upstream gene 1	---	---	2	---
rna	-31	B0611	DMTSS 5' RACE	---	35_S70	agccCACCTGGCGggct	3.71	---	---	---	---		---	---	---	---	---	---
rnb	-217	314614_0978_3690	HTPS (454)	1	10_S70	aggcGATACAATggct	3.61	---	---	---	---		---	Known sigma 70; upstream gene 1	rnbp1	0	no assigned	---
rne	-510	206255_0285_0933	HTPS (454)	2	10_S70	tatgCTTATATTtact	3.55	---	---	---	---		---	Known sigma 70; upstream gene 1	rnep3	4	no assigned	---
rne	-54	B1084_1	DMTSS 5' RACE	---	35_S70	acgcGACTAGACAcgag	2.86	---	---	---	---		---	---	---	---	---	---
rnhB	-288	211932_0703_2495	HTPS (454)	1	10_S70	ggagTGTATGCTggcg	3.06	---	---	---	---		yes	New; upstream gene 6	---	---	3	---
rnhB	-161	206867_1448_2765	HTPS (454)	1	35_S70	aaatCTGCTGGCGggca	2.9	---	---	---	---		yes	New; upstream gene 7	---	---	3	---
rnlA	-23	274898_3338_0829	HTPS (454)	2	10_S70	ttatTGTAGAGTttcc	3.35	---	---	---	---		---	New; upstream gene 1	---	---	2	---
rnpB	-1	006079_2639_3496	HTPS (454)	6	10/35_S70	acgcGGGGTGACAaggg	4.04	acccTCTATACTgcgc	3.8	---	17		yes	Known; upstream gene 5	---	1	No assigned	7.84
rnpB	250	175108_4011_2374	HTPS (454)	3	35_S70	taccCGGGTTCAGtacg	2.72	---	---	---	---		yes	New antisense; intragenic region	---	---	7	---
rnpB	-166	062794_1843_3784	HTPS (454)	1	35_S70	ccggTGATTGGCAttgc	3.17	---	---	---	---		yes	New; upstream gene 5	---	---	3	---
rob	169	124349_0286_2195	HTPS (454)	3	10/35_S70	atgtCACTGGCCAtgct	3.37	ggcgCGTATATTcgtg	3.02	---	13		---	New; downstream gene 1	---	---	5	6.39
rpiA	-27	216479_3586_3022	HTPS (454)	2	10_S70	tttgTATATAATgcgt	3.45	---	---	---	---		yes	Known; upstream gene 1	rpiAp	-1	no assigned	---
rplA	-241	182573_1206_2780	HTPS (454)	2	35_S70	aaaaGGTCTGCCGattc	2.61	---	---	---	---		yes	New; upstream gene 2	---	---	2	---
rplB	379	303429_0874_3541	HTPS (454)	5	10_S38	tgatGCTGCAATCAaacc	3.4	---	---	---	---		yes	New; downstream gene 5	---	---	4	---
rplB	-46	272438_1528_1102	HTPS (454)	1	35_S70	gtagCGACTGGAAaaaa	2.8	---	---	---	---		yes	New; upstream gene 5	---	---	3	---
rplC		200527_2294_2396	HTPS (454)	3	35_S70	tgagAGGTTGAAAcaat	3.6	---	---	---	---		---	New; downstream gene 2	---	---	5	---
rplD	-102	292574_1118_1603	HTPS (454)	2	35_S70	aacgAACGTGTAAccgt	2.6	---	---	---	---		---	New; upstream gene 3	---	---	2	---
rplE	80	079178_2113_2586	HTPS (454)	2	10_S38	tttaACTACAATTCtgtc	3.61	---	---	---	---		---	New; downstream gene 2	---	---	5	---
rplF	-8	008998_1325_1709	HTPS (454)	1	10/35_S70	gctgGTCTTGGTGgcga	3.15	gctaCGTAGCCTaatc	3.16	---	18		yes	Known; upstream gene 6	---	---	6	6.31
rplF	-184	221287_0050_2818	HTPS (454)	7	35_S70	gtggCAATCGCCAacgt	3.62	---	---	---	---		yes	New; upstream gene 6	---	---	1	---
rplI	-45	303247_1891_2644	HTPS (454)	81	10_S70	ctgcCGTACACTgatc	3.25	---	---	---	---		yes	New; upstream gene 4	---	---	1	---
rplI	-242	232246_2196_2962	HTPS (454)	2	35_S70	tggaGACTAGCCAtatg	2.96	---	---	---	---		yes	New; upstream gene 4	---	---	2	---
rplJ	-373	215822_3187_2512	HTPS (454)	1	10_S70	tttgTCTACAATctta	3.13	---	---	---	---	4.21	yes	Known; upstream gene 1	rplJp	0	no assigned	---
rplJ	-111	286945_1963_3563	HTPS (454)	1	10_S38	gaacGCTAAGATTAttc	5.88	---	---	---	---		yes	New; upstream gene 1	---	---	3	---
rplJ	-33	116280_2157_0296	HTPS (454)	1	35_S70	gacgCTCTCTCCGtttg	2.85	---	---	---	---		yes	New; upstream gene 3	---	---	3	---
rplL	-263	310286_0259_2395	HTPS (454)	7	35_S70	cgtgCTGTTGAAGgtac	3.97	---	---	---	---		yes	New; upstream gene 4	---	---	1	---
rplL	-284	182093_3450_0396	HTPS (454)	2	35_S70	acccTGATTGCATactc	2.54	---	---	---	---		yes	New; upstream gene 4	---	---	2	---
rplM	-157	192536_0549_3787	HTPS (454)	4	10_S70	cttcTCTATAATcctg	4.08	---	---	---	---		yes	New; upstream gene 1	---	---	2	---
rplM	-75	214258_3248_2593	HTPS (454)	1	35_S70	ttgtGTGCTGGCAtagg	2.71	---	---	---	---		yes	New; upstream gene 1	---	---	3	---
rplN	-72	013870_3648_0652	HTPS (454)	11	10_S70	cggtGTTATAATgccg	5.46	---	---	yes	---		---	Known; upstream gene 1	rplNp	0	no assigned	---
rplO	-100	202624_0488_3664	HTPS (454)	1	35_S70	cggtCGTCTGCCGaaac	2.84	---	---	---	---		---	New; upstream gene 10	---	---	3	---
rplP	253	230208_0598_2823	HTPS (454)	2	35_S70	taccCGGCTGAATcaag	2.43	---	---	---	---		yes	New antisense; intragenic region	---	---	7	---
rplP	263	137896_0148_0687	HTPS (454)	3	35_S70	acagGACTTTACCcggc	2.81	---	---	---	---		yes	New antisense; intragenic region	---	---	7	---
rplP	269	191631_1227_2861	HTPS (454)	31	10/35_S70	aagcCGCTGGCAGtgcg	4.41	taaaGGTAACGTggag	2.42	---	22		yes	New; downstream gene 9	---	---	4	6.83
rplQ	8	196471_1505_0844	HTPS (454)	5	10/35_S70	atcaCAGGTTAAGgttt	3.02	gaagGATAAGGTcatg	2.66	---	16		yes	New; downstream gene 5	---	---	4	5.68
rplQ	-341	163423_2245_3006	HTPS (454)	3	35_S70	cgtcAGCCTGAAGtgaa	3.1	---	---	---	---		yes	New; upstream gene 5	---	---	2	---
rplT	-44	218907_1290_2450	HTPS (454)	1	35_S70	tctgGGCCTGGTAatcg	2.43	---	---	---	---		---	New; upstream gene 4	---	---	3	---
rplU	240	000235_1905_3239	HTPS (454)	1	10/35_S70	cacgGTCGTGGCGagaa	3.15	aatcGTTAAGTTtcgt	3.5	---	16		yes	New; downstream gene 1	---	---	6	6.65
rplU	49	204118_2651_1574	HTPS (454)	3	35_S70	acgcGGTTTTCCAaagt	2.8	---	---	---	---		yes	New; downstream gene 1	---	---	5	---
rplU	-66	007358_1366_2965	HTPS (454)	25	10/35_S70	gtagCACTTGTCAaagg	3.26	tttgCGTAATATtcgc	4.47	---	17		yes	New; upstream gene 1	---	---	1	7.73
rplV	184	216772_0325_1531	HTPS (454)	1	10/35_S70	acgaAAATTTTCGtaac	2.9	gatcGTCAATGTcagc	2.52	---	15		yes	New antisense; intragenic region	---	---	9	5.42
rplV	-158	158135_0901_0469	HTPS (454)	3	10_S70	ctttCCTAACATgatc	3.43	---	---	---	---		yes	New; upstream gene 7	---	---	2	---
rplW	-280	224590_1557_0796	HTPS (454)	2	35_S70	cacaAGGTTGACGtacg	4.07	---	---	---	---		---	New; upstream gene 4	---	---	2	---
rplY	-76	013905_3678_3564	HTPS (454)	3	10/35_S70	gtttTGATTGATGtata	2.76	tgagTATAGAATctcg	2.66	---	17		---	New; upstream gene 1	---	---	2	5.42
rpmA	-102	261561_3370_2545	HTPS (454)	1	10_S70	gaaaGTTAAAATcgtt	5.08	---	---	---	---		yes	New; upstream gene 2	---	---	3	---
rpmA	-147	167069_0797_3302	HTPS (454)	1	35_S70	aatcGGCGTTCCTttcg	2.79	---	---	---	---		yes	New; upstream gene 2	---	---	3	---
rpmB	-321	214902_2545_1711	HTPS (454)	2	10_S70	agcgGATAAACTcatt	4.14	---	---	---	---	3.35	yes	Known; upstream gene 2	rpmBp	0	no assigned	---
rpmB	-139	193181_3444_1791	HTPS (454)	8	10_S70	ctgaGTCAGCGTatac	2.83	---	---	---	---		yes	New; upstream gene 2	---	---	1	---
rpmB	-136	315459_1379_1487	HTPS (454)	8	10_S70	tcagCGTATACTacgc	4.21	---	---	---	---		yes	New; upstream gene 2	---	---	1	---
rpmB	-70	335080_0785_1515	HTPS (454)	1	35_S70	taaaGAGTTGTCAgttc	3.69	---	---	---	---		yes	New; upstream gene 2	---	---	3	---
rpmC	25	121106_3948_1007	HTPS (454)	4	35_S70	gcagCAGGTTCAGcagc	2.76	---	---	---	---		yes	New antisense; intragenic region	---	---	7	---
rpmC	-140	145913_3859_0909	HTPS (454)	47	10/35_S70	aagcCGCTGGCAGtgcg	4.41	taaaGGTAACGTggag	4.04	---	22		yes	New; upstream gene 10	---	---	4	8.45
rpmC	-172	215088_3228_3271	HTPS (454)	3	35_S70	ccgtGTGTTCCCGgaca	2.67	---	---	---	---		yes	New; upstream gene 10	---	---	2	---
rpmC	-113	334614_0846_2435	HTPS (454)	3	35_S70	aggtAACGTGGAGtatt	2.85	---	---	---	---		yes	New; upstream gene 10	---	---	2	---
rpmC	-133	347410_0954_2918	HTPS (454)	37	10_S70	taaaGGTAACGTggag	4.41	---	---	---	---		---	New; upstream gene 11	---	---	1	---
rpmE	-105	B3936	DMTSS 5' RACE	---	10_S70	gctgGTTAATTTctgt	3.58	---	---	---	---		---	---	---	---	---	---
rpmF	-29	B1089	DMTSS 5' RACE	---	35_S70	tagcCAGCTTAAAgcgt	2.42	---	---	---	---		---	---	---	---	---	---
rpmH	-104	298162_0947_2112	HTPS (454)	1	10_S70	ggagTGTACAATtatt	3.21	---	---	---	---	3.26	yes	Known; upstream gene 1	rpmHp2	-5	no assigned	---
rpmH	-97	255159_0299_2119	HTPS (454)	1	10/35_S70	aagaGAATTGACTccgg	3.03	aattATTACAATccgg	4.39	---	17		yes	Known; upstream gene 1	---	2	No assigned	7.42
rpmJ	-424	192926_1880_0919	HTPS (454)	5	35_S70	gaacTGGCTGACAacaa	2.61	---	---	---	---		---	New; upstream gene 12	---	---	1	---
rpoA	-271	315525_0554_2353	HTPS (454)	4	35_S70	gtctCGCGTGAAAgccg	4.07	---	---	---	---		yes	New; upstream gene 4	---	---	2	---
rpoA	-321	224369_2818_1304	HTPS (454)	2	35_S70	ggtcGTCTGGACAacgt	2.42	---	---	---	---		yes	New; upstream gene 4	---	---	2	---
rpoA	-330	139053_3310_1349	HTPS (454)	5	35_S70	ggctCTGCTGGAAggtc	2.43	---	---	---	---		yes	New; upstream gene 4	---	---	1	---
rpoB	2616	220028_0054_3722	HTPS (454)	1	10/35_S70	gctgCGCTCTCCAaact	4.79	atccGGTATCGTttac	2.4	---	16		yes	New; downstream gene 5	---	---	6	7.19
rpoB	-429	210681_2653_1711	HTPS (454)	1	35_S70	gcagTACGTGGCGcaac	2.85	---	---	---	---		yes	New; upstream gene 5	---	---	3	---
rpoC	2648	211978_2829_3815	HTPS (454)	4	10/35_S70	gtgtGACCTGCTGgaag	4.96	cgcgGTTAAAGTacgt	3.11	---	23		yes	New; downstream gene 2	---	---	5	8.07
rpoC	2921	008785_0190_2061	HTPS (454)	1	10/35_S70	cagcAACGTGAAGtcgg	4.85	cagcGGTAAACTggtt	3.43	---	20		yes	New; downstream gene 2	---	---	6	8.28
rpoC	89	261747_0683_3180	HTPS (454)	2	10_S38	cttcGCCAGACATGatc	3.25	---	---	---	---		yes	New; downstream gene 6	---	---	5	---
rpoE	106	268438_2611_3860	HTPS (454)	3	10_S70	tcagCATAAAGTggcg	3.05	---	---	---	---		yes	New; downstream gene 1	---	---	5	---
rpoE	-149	272605_1003_3838	HTPS (454)	1	35_S70	taatGGAGTGGCGtttc	3.31	---	---	---	---		yes	New; upstream gene 1	---	---	3	---
rpoH	-221	187294_2294_2141	HTPS (454)	2	10/35_S70	acgcCACTTTACGcctg	5.41	gcgtGTTATACTcttt	4.44	yes	20		---	Known; upstream gene 1	---	-1	No assigned	9.85
rpoS	-565	261459_3439_3349	HTPS (454)	2	10_S70	attaCGTATTCTgagt	3.59	---	---	---	---		yes	Known sigma 70; upstream gene 2	rpoSp	-2	no assigned	---
rpoS	-173	246778_3982_2448	HTPS (454)	1	10_S38	ggtcGCTATTTTTTg	5.76	---	---	---	---		yes	Known; upstream gene 1	rpoSp4	0	no assigned	---
rpoZ	-17	244972_3669_2818	HTPS (454)	1	35_S70	caagCTGTTGCAGaaat	4.07	---	---	---	---		yes	New; upstream gene 1	---	---	3	---
rpoZ	-29	206825_3332_1680	HTPS (454)	5	10/35_S70	caaaTTGTTGGCAgact	3.43	tttcAGTATCATgccc	2.8	---	18		yes	New; upstream gene 1	---	---	1	6.23
rpsA	242	242175_2191_2614	HTPS (454)	3	35_S70	aggcTTCGTGACGttta	3.17	---	---	---	---		yes	New antisense; intragenic region	---	---	7	---
rpsA	-181	328301_0746_3446	HTPS (454)	7	35_S70	aataCGCGCGCCAgaaa	3.27	---	---	---	---		yes	New; upstream gene 2	---	---	1	---
rpsA	-68	221470_2147_0452	HTPS (454)	1	35_S70	accgAATTTGCAGtacc	2.74	---	---	---	---		yes	New; upstream gene 2	---	---	3	---
rpsC	342	008814_0073_0703	HTPS (454)	3	35_S70	acatAACGCGACGttcc	2.52	---	---	---	---		---	New antisense; intragenic region	---	---	7	---
rpsD	-243	350585_1099_3509	HTPS (454)	1	35_S70	gccgGTGGTTCCGgttt	2.78	---	---	---	---		yes	New; upstream gene 3	---	---	3	---
rpsD	-333	324087_0813_3023	HTPS (454)	2	35_S70	tgacGGCGTGGCTcata	2.96	---	---	---	---		yes	New; upstream gene 3	---	---	2	---
rpsG	-101	295569_0808_1532	HTPS (454)	1	35_S70	ggtgCGCTTGACTgctc	4.49	---	---	---	---		---	New; upstream gene 2	---	---	3	---
rpsI	237	347026_1681_3363	HTPS (454)	1	10/35_S70	caggGACTCGTCGtatt	3.12	gggtGATACCGTgacg	2.76	yes	22		yes	New antisense; intragenic region	---	---	9	5.88
rpsI	-133	215785_1904_1076	HTPS (454)	4	35_S70	aagcGTACTGACAaagt	3.44	---	---	---	---		yes	New; upstream gene 2	---	---	2	---
rpsJ	-169	275575_0593_3084	HTPS (454)	1	10_S70	agtaTGTATAATgcgc	4.16	---	---	---	---		---	Known sigma 70; upstream gene 1	rpsJp	3	no assigned	---
rpsK	-98	150639_1670_3598	HTPS (454)	5	35_S70	caagCGCCTGATGgatc	3.2	---	---	---	---		---	New; upstream gene 2	---	---	1	---
rpsL	-69	187717_0213_1717	HTPS (454)	1	10/35_S70	atatTTCTTGACAcctt	3.8	tcgcCCTAAAATtcgg	3.94	---	17		yes	Known; upstream gene 1	---	0	No assigned	7.74
rpsL	-204	174178_2889_3808	HTPS (454)	1	35_S70	cgcgAACTCGCCAacta	3.39	---	---	---	---		yes	New; upstream gene 4	---	---	3	---
rpsM	-94	B3298_2	DMTSS 5' RACE	---	10/35_S70	gctgGCTAGATTagcc	3.62	atttTTCTTGCAAagtt	3.53	---	14		---	Known	rpsMp1	0	---	---
rpsM	-92	124271_0590_4007	HTPS (454)	8	10/35_S70	atttTTCTTGCAAagtt	3.62	gctgGCTAGATTagcc	3.53	---	17		---	Known; upstream gene 1	---	2	No assigned	7.15
rpsO	-102	166767_0501_2243	HTPS (454)	1	10_S70	tacgAGTAGAATactg	3.11	---	---	---	---		---	Known; upstream gene 1	rpsOp	0	no assigned	---
rpsP	-69	B2609	DMTSS 5' RACE	---	10/35_S70	aatgAGTAAAATtttc	3.42	ctgtTGATTGCAAttcc	3.35	---	13		---	Known	rpsPp1	0	---	---
rpsP	-69	206774_2980_1989	HTPS (454)	3	10/35_S70	ctgtTGATTGCAAttcc	3.42	aatgAGTAAAATtttc	3.35	---	16		---	Known; upstream gene 1	---	0	No assigned	6.77
rpsS	-470	005711_3462_3588	HTPS (454)	2	35_S70	ctgaAAGCTGGCGacca	2.52	---	---	---	---		---	New; upstream gene 8	---	---	2	---
rpsT	-132	B0023	DMTSS 5' RACE	---	10_S70	agctGGTAGAATcctg	4.58	---	---	yes	---		---	Known	rpsTp1	0	---	---
rpsT	-36	271809_0166_2366	HTPS (454)	1	10_S70	aaagGGCATATTcctc	2.94	---	---	---	---		yes	Known; upstream gene 1	rpsTp	6	no assigned	---
rpsT	-129	186201_1383_1897	HTPS (454)	1	10/35_S70	agctGTATTCACAcccc	4.58	agctGGTAGAATcctg	2.76	yes	13		yes	Known; upstream gene 1	---	3	No assigned	7.34
rraA	-21	285545_1303_2921	HTPS (454)	8	10_S70	gcgcGATATACTgaaa	4.51	---	---	---	---	3.9	---	Known by RACE; upstream gene 2	rraAp_2	-4	no assigned	---
rraA	-27	162569_2794_0170	HTPS (454)	16	10/35_S70	gatgATTTTGCCAacag	4.51	gcgcGATATACTgaaa	2.63	---	18		yes	Known; upstream gene 2	---	1	No assigned	7.14
rraA	-2	258920_0422_1637	HTPS (454)	1	35_S70	cgatATACTGAAAattc	2.53	---	---	---	---		yes	New; upstream gene 2	---	---	3	---
rrlC	-152	214003_0367_2621	HTPS (454)	1	10_S70	ctgcCTTAATATctca	3.45	---	---	---	---		---	New; upstream gene 3	---	---	3	---
rrmA	-79	135710_1548_0710	HTPS (454)	1	10_S70	gcttTTTACTATgctt	2.78	---	---	---	---		---	New; upstream gene 1	---	---	3	---
rrmJ	-416	226339_1160_3295	HTPS (454)	1	35_S70	ctttCAGGTGCTGtttt	3.08	---	---	---	---		---	New; upstream gene 1	---	---	3	---
rrsA	-4	186830_3358_0426	HTPS (454)	11	35_S70	cgccAGCGTTCAAtctg	2.68	---	---	---	---		---	New; upstream gene 1	---	---	1	---
rrsC	-174	160210_0648_0822	HTPS (454)	17	10/35_S70	taaaTGCTTGACTctgt	3.64	aaagCGTATTATgcac	2.9	---	16		yes	Known; upstream gene 1	---	1	No assigned	6.54
rrsC	-292	166597_3416_3617	HTPS (454)	2	10/35_S70	tttcCTCTTGTCAggcc	4.17	actcCCTATAATgcgc	2.97	---	16		yes	Known; upstream gene 1	---	0	No assigned	7.14
rrsD	-285	218635_1991_3374	HTPS (454)	2	10/35_S70	aataCTTGTGCAAaaaa	4.17	gatcCCTATAATgcgc	2.44	---	14		---	Known; upstream gene 1	---	0	No assigned	6.61
rrsG	-176	211877_4002_3046	HTPS (454)	1	10/35_S70	gaaaTGCTTGACTctgt	3.64	aaggCGTATTATgcac	3.35	---	16		yes	Known; upstream gene 1	---	-1	No assigned	6.99
rrsG	-291	178858_0275_2759	HTPS (454)	9	10/35_S70	ttttCGCTTGTCAggcc	4.17	actcCCTATAATgcgc	4.43	---	16		yes	Known; upstream gene 1	---	0	No assigned	8.6
rrsH	-286	152903_2269_3858	HTPS (454)	8	10/35_S70	tttcCGCTTGTCTtcct	4.17	actcCCTATAATgcgc	2.94	---	16		yes	Known; upstream gene 1	---	0	No assigned	7.11
rrsH	-34	189351_1360_2983	HTPS (454)	3	10/35_S70	tcttCAATTTAAAagtt	3.56	aagaATTAAACTttgt	3.57	---	19		yes	New antisense; intergenic region	---	---	8	7.13
rseA	-240	203433_2686_1020	HTPS (454)	1	35_S70	gcggCGCGTTGAAagaa	2.63	---	---	---	---		---	New; upstream gene 2	---	---	3	---
rseB	-237	253557_1231_1813	HTPS (454)	2	35_S70	ctgaAACGTCCCAgcag	2.41	---	---	---	---		---	New; upstream gene 3	---	---	2	---
rseP	-123	297057_0542_3187	HTPS (454)	1	35_S70	gcgaATCTCGACGtcgc	2.97	---	---	---	---		yes	New; upstream gene 1	---	---	3	---
rseP	-395	081457_2865_2763	HTPS (454)	2	10_S38	tatgGCTGCTCTATgtca	3.2	---	---	---	---		yes	New; upstream gene 1	---	---	2	---
rsgA	-31	001907_0291_0498	HTPS (454)	2	10_S70	tgcgTGTATCATagat	3.8	---	---	---	---		---	New; upstream gene 1	---	---	2	---
rsmD	-587	165879_0960_3431	HTPS (454)	2	10_S70	cgtcGGTAATTTcttc	3.4	---	---	---	---		---	New; upstream gene 1	---	---	2	---
rssA	-196	204740_3512_0478	HTPS (454)	2	35_S70	tccgATATTGTCGgcgt	3.12	---	---	---	---		---	New; upstream gene 1	---	---	2	---
rsxA	-306	261316_0554_0181	HTPS (454)	3	35_S70	taacCTGTTGTCGcctg	3.61	---	---	---	---		---	New; upstream gene 2	---	---	2	---
rsxC	-292	128892_0272_1085	HTPS (454)	1	10_S70	gttgCTTAATGTcgag	3.33	---	---	---	---		---	New; upstream gene 2	---	---	3	---
ryhA	0	009690_0064_1619	HTPS (454)	1	10_S70	ttttGCTATCTTaact	3.94	---	---	yes	---		---	New; upstream gene 1	---	---	3	---
sapC	-55	241873_2216_1620	HTPS (454)	2	10/35_S70	cgccGGAGTGATGgtgt	3.39	actgGTCATTATtgtt	2.85	---	17		---	New; upstream gene 3	---	---	5	6.24
sbmC	-45	B2009_1	DMTSS 5' RACE	---	10/35_S70	tgctCGCATAATcaac	2.8	cagcAGACTGGCAggag	2.68	---	15		---	---	---	---	---	---
sbp	-424	127632_0545_3297	HTPS (454)	1	35_S70	cgatCTGCTGCTGgcag	2.53	---	---	---	---		---	New; upstream gene 1	---	---	3	---
sdaA	-49	227877_2564_3924	HTPS (454)	1	10_S70	ccctCTTACACTatgc	3.44	---	---	---	---		yes	New; upstream gene 1	---	---	3	---
sdhA	-24	332311_0987_1719	HTPS (454)	1	35_S70	ctggTGATTGTCGttgc	2.83	---	---	---	---		yes	New; upstream gene 3	---	---	3	---
sdhB	-22	222019_2760_3434	HTPS (454)	2	35_S70	tctgATGTTGAAGcgtc	3.33	---	---	---	---		---	New; upstream gene 4	---	---	2	---
sdhC	-222	254402_1152_0624	HTPS (454)	4	10/35_S70	aggtTAATTGTAAtgat	4.13	acagCCTATACTgccg	3.9	---	17		---	Known; upstream gene 1	---	-3	No assigned	8.03
sdhD	-153	214099_0423_0704	HTPS (454)	1	10_S70	caaaTTTATCATgtgg	3.98	---	---	---	---		---	Known sigma 70; upstream gene 1	sdhDp2	3	no assigned	---
secA	2126	225128_1134_3165	HTPS (454)	4	35_S70	cagcCACTCGGCAattg	3.34	---	---	---	---		---	New antisense; intragenic region	---	---	7	---
secB	-435	243396_2188_2831	HTPS (454)	1	35_S70	atttTTATTGACGcaca	3.49	---	---	---	---		yes	New; upstream gene 1	---	---	3	---
secB	-11	206460_2663_1043	HTPS (454)	2	10_S38	aaggACAACACTTAaggg	4.54	---	---	---	---		yes	New; upstream gene 1	---	---	2	---
secB	-74	214843_0582_3827	HTPS (454)	3	35_S70	tgatGACTTGTATgcat	2.91	---	---	---	---		yes	New; upstream gene 1	---	---	2	---
secE	-180	098083_0509_1737	HTPS (454)	14	10/35_S70	ataaCATTTGACGcaat	3.45	aaagGGCATCATttga	3.78	---	18		yes	Known; upstream gene 1	---	1	No assigned	7.23
secE	-18	244849_2670_1768	HTPS (454)	1	35_S70	atttGGTTTGCCTcgcg	2.85	---	---	---	---		yes	New; upstream gene 1	---	---	3	---
secG	40	294348_1731_3465	HTPS (454)	2	10_S70	tttcCTTATTGTggca	3.7	---	---	---	---		yes	New; downstream gene 1	---	---	5	---
secG	-82	201147_3394_0142	HTPS (454)	5	10_S70	tttgGTTAGTATtcac	4.15	---	---	---	---		yes	New; upstream gene 1	---	---	1	---
secG	-106	180981_3500_0359	HTPS (454)	3	35_S70	tccgCAGTTGATAcaat	3.75	---	---	---	---		yes	New; upstream gene 1	---	---	2	---
secY	593	189435_1547_3821	HTPS (454)	4	10/35_S70	aacgGTATTTCAAtcat	4.54	cgccGGTATTGTcgcg	3.17	---	16		yes	New; downstream gene 11	---	---	5	7.71
secY	854	262279_3942_0381	HTPS (454)	8	10_S38	cgctTCCAGTATTAttct	3.23	---	---	---	---		yes	New; downstream gene 11	---	---	4	---
secY	-285	362893_0375_2953	HTPS (454)	4	35_S70	aagtCTCGTTCTGgcgg	2.51	---	---	---	---		yes	New; upstream gene 11	---	---	2	---
selA	502	186972_0482_0276	HTPS (454)	1	35_S70	ccgcCAATCTCCAccag	2.77	---	---	---	---		yes	New antisense; intragenic region	---	---	7	---
selA	-51	220829_2226_3413	HTPS (454)	3	10_S70	tcacGTTACAATccgt	4.5	---	---	---	---		yes	New; upstream gene 1	---	---	2	---
selD	-22	172690_1448_2454	HTPS (454)	2	10_S70	gaggGTTACCATaccc	4.14	---	---	---	---		---	New; upstream gene 2	---	---	2	---
serS	-63	139152_0461_2537	HTPS (454)	6	10_S70	ttgcGGTAATGTtgtt	4.16	---	---	---	---		---	Known by RACE; upstream gene 1	serSp	0	no assigned	---
serS	-64	B0893	DMTSS 5' RACE	---	10_S70	ttgcGGTAATGTtgtt	4.16	---	---	---	---		---	---	---	---	---	---
setA	-111	172819_2351_2647	HTPS (454)	1	35_S70	aaatCACCCGCCAgcag	3.02	---	---	---	---		yes	New; upstream gene 2	---	---	3	---
setA	-2	352347_0549_3931	HTPS (454)	1	10_S38	tctcGCCGCGCTAAaaag	3.23	---	---	---	---		yes	New; upstream gene 3	---	---	3	---
sirA	-211	217994_3016_1435	HTPS (454)	1	10_S70	cgttCATATTGTacct	2.81	---	---	---	---		yes	New; upstream gene 1	---	---	3	---
sirA	-22	032223_1861_3085	HTPS (454)	1	10_S70	agggCGTAAACTagcg	3.83	---	---	---	---		yes	New; upstream gene 1	---	---	3	---
sixA	-187	267557_1304_0428	HTPS (454)	1	35_S70	aaaaCAACTGCAActga	3.53	---	---	---	---		yes	Known sigma 70; upstream gene 1	sixAp	0	no assigned	---
sixA	-104	206667_3932_3408	HTPS (454)	2	35_S70	ccgcTGATTGGCAcaca	3.17	---	---	---	---		yes	New; upstream gene 1	---	---	2	---
sixA	-27	270418_3781_2525	HTPS (454)	1	35_S70	acgcATATTGACTatac	3.23	---	---	---	---		yes	New; upstream gene 1	---	---	3	---
slmA	-173	131249_1997_2620	HTPS (454)	1	10_S38	acagGCTGAATTTAat	4.23	---	---	---	---		---	New; upstream gene 2	---	---	3	---
slyB	-99	B1641	DMTSS 5' RACE	---	10_S70	tttcATTATGATttgc	2.93	---	---	---	---		---	Known	slyBp1	0	---	---
slyB	-124	158180_2734_2944	HTPS (454)	5	10_S70	tttgTTTATAATtggt	4.35	---	---	---	---		yes	Known; upstream gene 1	slyBp2	4	no assigned	---
slyB	-98	197734_2187_0065	HTPS (454)	1	10_S70	tttcATTATGATttgc	2.93	---	---	---	---		yes	Known; upstream gene 1	slyBp1	1	no assigned	---
slyD	-61	002582_3489_0665	HTPS (454)	16	10_S70	ttttTTTAAGCTagtg	2.88	---	---	---	---		yes	New; upstream gene 1	---	---	1	---
slyD	-25	221714_3735_1582	HTPS (454)	14	10_S70	ttccGCTACAATctgc	4.24	---	---	---	---		yes	New; upstream gene 1	---	---	1	---
slyD	-6	178950_1117_3646	HTPS (454)	2	10_S38	tcttCCCATGCTCAggag	4.3	---	---	---	---		yes	New; upstream gene 1	---	---	2	---
smf	-290	204211_0683_2543	HTPS (454)	1	35_S70	tcacGGTTTTCCGaaac	2.75	---	---	---	---		---	New; upstream gene 1	---	---	3	---
smg	-201	136785_1087_2991	HTPS (454)	1	35_S70	atttGGATTGCACtggt	2.81	---	---	---	---		---	New; upstream gene 1	---	---	3	---
smpA	-50	232772_2637_2349	HTPS (454)	3	10_S70	gtctATTATCATcggc	3.62	---	---	---	---		yes	New; upstream gene 1	---	---	2	---
smpA	-50	232772_2637_2349	HTPS (454)	3	10_S70	aaggTCTATTATcatc	3.47	---	---	---	---		yes	New; upstream gene 1	---	---	2	---
smpB	-64	279234_0136_2666	HTPS (454)	1	10_S70	tcatGCTAAGATagag	3.77	---	---	yes	---		---	New; upstream gene 1	---	---	3	---
sodA	-51	115327_1220_1510	HTPS (454)	7	10/35_S70	taatCATTTTCAAtatc	3.72	attaACTATAATgaac	2.57	---	15		yes	Known; upstream gene 1	---	2	No assigned	6.29
sodA	200	002429_1161_3675	HTPS (454)	7	35_S70	ggttAGCGTGACCgcca	2.5	---	---	---	---		yes	New antisense; intragenic region	---	---	6	---
sodA	242	219648_1928_3822	HTPS (454)	20	35_S70	caggGTGGTGCCTtttt	2.87	---	---	---	---		yes	New antisense; intragenic region	---	---	6	---
sodB	-53	209027_1514_3085	HTPS (454)	2	10_S70	atttGCTACCCTatcc	3.83	---	---	yes	---	4.54	---	Known sigma 70; upstream gene 1	sodBp	2	no assigned	---
sodC	-4	247783_2800_2721	HTPS (454)	1	35_S70	tcacTGGTTTACActta	2.75	---	---	---	---		---	New; upstream gene 1	---	---	3	---
sodC	-24	B1646	DMTSS 5' RACE	---	10_S70	ctggTTTACACTtatt	3.35	---	---	---	---		---	---	---	---	---	---
sppA	-496	232175_3724_3355	HTPS (454)	1	35_S70	attcCTGCTGACAagta	3.53	---	---	---	---		---	New; upstream gene 1	---	---	3	---
spr	-169	007934_2428_1090	HTPS (454)	9	10/35_S70	aaacCGCTCGCCAagac	4.24	atcgGGTAATCTcgaa	3.98	---	17		---	New; upstream gene 1	---	---	1	8.22
srlD	-34	244159_2675_3844	HTPS (454)	1	35_S70	tgtcCATGTGGCAggcc	2.53	---	---	---	---		---	New; upstream gene 4	---	---	3	---
sscR	-23	176756_0159_3906	HTPS (454)	1	10_S70	ttccGGTACTCTacgg	3.66	---	---	---	---		---	New; upstream gene 1	---	---	3	---
sseA	-45	193924_2201_3242	HTPS (454)	2	35_S70	ctttTGCTTGTCGcttt	3.24	---	---	---	---		---	New; upstream gene 1	---	---	2	---
sspA	-145	224809_2896_0618	HTPS (454)	1	10_S70	atctGGTAAACTatca	4.85	---	---	yes	---		---	New; upstream gene 1	---	---	3	---
ssrA	316	262601_0818_2560	HTPS (454)	2	35_S70	ggtgGAGCTGGCGggag	2.93	---	---	---	---		yes	New antisense; intragenic region	---	---	7	---
ssrA	309	189714_3242_3567	HTPS (454)	68	35_S70	gcggGAGTTGAACccgc	2.6	---	---	---	---		yes	New antisense; intragenic region	---	---	6	---
ssrA	-5	217077_3468_0578	HTPS (454)	356	10_S70	atctGGTATACTtacc	5.22	---	---	yes	---		yes	New; upstream gene 1	---	---	1	---
ssrS	-26	228488_1797_3632	HTPS (454)	2	35_S70	ttttCGGTTTACTgtgg	3.09	---	---	---	---		yes	New; upstream gene 1	---	---	2	---
ssrS	0	257235_0389_1387	HTPS (454)	2	35_S70	atgaCACTTTTCGgttt	3.56	---	---	---	---		yes	New; upstream gene 1	---	---	2	---
sstT	-83	B3089	DMTSS 5' RACE	---	10/35_S70	tttcCTTATACTcgac	4.39	ttttCGCTTCCCGaagc	3.67	---	13		---	---	---	---	---	---
sucA	2815	157544_2671_0486	HTPS (454)	2	10_S38	ctacGCTACTCATT	4.44	---	---	---	---		---	New antisense; intragenic region	---	---	7	---
sucB	329	332508_0820_2558	HTPS (454)	2	10_S38	gatcGCCGGGCTTAacgc	4.07	---	---	---	---		yes	New antisense; intragenic region	---	---	7	---
sucB	327	118925_2853_2012	HTPS (454)	2	35_S70	ccagCAGGCGACGgatc	2.61	---	---	---	---		yes	New antisense; intragenic region	---	---	7	---
sucC	41	211543_1375_3496	HTPS (454)	3	35_S70	acatGAACTTACAtgaa	2.85	---	---	---	---		---	New; downstream gene 7	---	---	5	---
sufA	-33	312347_0784_2270	HTPS (454)	1	10/35_S70	tgctGGGTTGAACtgat	2.98	tatcACTAACATgctg	2.56	---	16		---	Known; upstream gene 1	---	-1	No assigned	5.54
sufC	1	187022_1651_2810	HTPS (454)	1	35_S70	ctcgGAGCTGCCGttgg	3.61	---	---	---	---		---	New; upstream gene 3	---	---	3	---
sufD	1280	163751_0998_2342	HTPS (454)	5	35_S70	acctCACGCGAAAgcac	2.69	---	---	---	---		---	New antisense; intragenic region	---	---	6	---
sufE	-186	197617_1612_3631	HTPS (454)	2	10_S38	cacgCCTATGATGTtggc	3.72	---	---	---	---		---	New; upstream gene 6	---	---	2	---
sufS	1047	197617_1612_3631	HTPS (454)	2	10_S70	cacgCCTATGATgttg	3.12	---	---	---	---		---	New; downstream gene 6	---	---	5	---
sugE	29	324613_0248_3655	HTPS (454)	1	35_S70	ccggAGCCTGATAtgtc	2.61	---	---	---	---		---	New; downstream gene 1	sugEp	110	5.5	---
sulA	-23	261126_3634_1001	HTPS (454)	1	35_S70	atctTTGTTGTCActgg	2.51	---	---	---	---		---	Known; upstream gene 1	sulAp	5	no assigned	---
surE	-345	227171_3733_2486	HTPS (454)	2	10_S70	atgcGCTACAATtagc	4.24	---	---	---	---		---	New; upstream gene 1	---	---	2	---
tadA	-214	010742_0074_0803	HTPS (454)	1	10_S38	gccaGCCAAATTCAgcgt	3.82	---	---	---	---		---	New; upstream gene 2	---	---	3	---
tag	-101	251257_0845_0932	HTPS (454)	2	10_S70	tattGTCATTGTatga	3.27	---	---	yes	---		---	New; upstream gene 1	---	---	2	---
talB	-45	312361_2680_0976	HTPS (454)	11	10_S70	tcgtGATATCATcagg	4.19	---	---	yes	---		yes	Known by RACE; upstream gene 1	talBp	2	no assigned	---
talB	-35	253586_2765_1724	HTPS (454)	1	35_S70	cgctGACGTTGCGtcgt	2.9	---	---	---	---		yes	New; upstream gene 1	---	---	3	---
talB	-47	B0008	DMTSS 5' RACE	---	10_S70	tcgtGATATCATcagg	4.19	---	---	yes	---		---	---	---	---	---	---
tatA	-35	153003_2296_2285	HTPS (454)	4	10_S70	gtaaCGTATAATgcgg	4.25	---	---	---	---		---	New; upstream gene 1	---	---	2	---
tdcB	-29	003469_0659_2631	HTPS (454)	1	10/35_S70	aatcCACCTGTCTgtct	3.33	gtcgGTTACGGTtacc	2.66	---	13		yes	Known; upstream gene 2	---	---	6	5.99
tdcB	-43	245307_0568_3331	HTPS (454)	1	35_S70	ctcaGTCGTGACAattt	4.13	---	---	---	---		yes	New; upstream gene 2	---	---	3	---
tesA	-315	246887_3499_0649	HTPS (454)	1	35_S70	gccaCGTTTGACAacca	3.79	---	---	---	---		---	New; upstream gene 1	---	---	3	---
tesB	-40	007431_2768_1327	HTPS (454)	2	10_S70	ttgcGTTATACTcaac	5.41	---	---	---	---	3.71	yes	Known by RACE; upstream gene 1	tesBp	0	no assigned	---
tesB	-505	166656_2492_0610	HTPS (454)	3	35_S70	tgaaCATCTGCCGggtt	2.89	---	---	---	---		yes	New; upstream gene 1	---	---	2	---
tesB	-40	B0452	DMTSS 5' RACE	---	10_S70	ttgcGTTATACTcaac	5.41	---	---	---	---		---	---	---	---	---	---
thiC	693	096636_2775_0750	HTPS (454)	4	10_S70	tggcGTTAACTTttac	3.83	---	---	---	---		yes	New antisense; intragenic region	---	---	7	---
thiC	1274	005232_3982_2101	HTPS (454)	2	10_S38	actgACCAAAATTGcctg	3.65	---	---	---	---		yes	New; downstream gene 1	---	---	5	---
thiI	-80	262151_1593_3240	HTPS (454)	1	10_S70	tagtGGTATACTtccg	5.22	---	---	yes	---		---	New; upstream gene 1	---	---	3	---
thiL	152	195235_3369_0418	HTPS (454)	2	10_S38	cactGATACGCTGGtggc	3.42	---	---	---	---		---	New; downstream gene 5	---	---	5	---
thrB	678	109760_1635_0653	HTPS (454)	3	10_S70	cagcGATAACATcttt	3.82	---	---	---	---		yes	New antisense; intragenic region	---	---	7	---
thrB	356	246729_1019_3925	HTPS (454)	3	35_S70	atacGGCCTTCCAgctc	3.31	---	---	---	---		yes	New antisense; intragenic region	---	---	7	---
thrC	-33	224371_0177_0066	HTPS (454)	2	35_S70	gccaGGATTGCATtgcg	3.45	---	---	---	---		---	New; upstream gene 3	---	---	2	---
thrS	-158	259566_3355_1124	HTPS (454)	9	10_S70	tagtGTTAACATcgct	4.72	---	---	yes	---		yes	Known; upstream gene 1	thrSp	-5	no assigned	---
thrS	851	189947_1058_1637	HTPS (454)	2	10_S70	tactGGTACTCTttca	3.66	---	---	yes	---		yes	New antisense; intragenic region	---	---	7	---
thrU	-7	012204_1876_1867	HTPS (454)	17	10/35_S70	ttttTAGTTGCATgaac	2.85	tctcCATAGAATgcgc	2.44	---	17		yes	Known; upstream gene 1	---	0	No assigned	5.29
thrU	-302	235972_1020_2750	HTPS (454)	2	35_S70	aatgATGTTGAAAaagt	3.38	---	---	---	---		yes	New; upstream gene 1	---	---	2	---
tig	-140	B0436-3	DMTSS 5' RACE	---	10_S38	gagcACTGTGATTTtttg	3.53	---	---	---	---		yes	Known	tigp1	1	---	---
tig	-138	013390_1923_1603	HTPS (454)	22	10_S70	tgccGCTATAATgccg	5.19	---	---	---	---		yes	Known by RACE; upstream gene 1	tigp1	2	no assigned	---
tig	-11	253036_0376_1101	HTPS (454)	1	10_S38	gagcACTGTGATTTtttg	3.53	---	---	---	---		yes	Known by RACE; upstream gene 1	tigp3	0	no assigned	---
tig	154	263462_1014_3493	HTPS (454)	2	10/35_S70	gtacGTATTGACGgctt	3.33	caaaGGCAAAGTgcca	4.39	---	13		yes	New; downstream gene 1	---	---	5	7.72
tig	-35	226383_2936_3442	HTPS (454)	2	10_S38	acaaCCTGTGCTTGcggg	4.22	---	---	---	---		yes	New; upstream gene 1	---	---	2	---
tig	-129	173840_0220_3504	HTPS (454)	1	35_S70	cataAAAGTGATGccgc	2.49	---	---	---	---		yes	New; upstream gene 1	---	---	3	---
tig	-17	B0436-1	DMTSS 5' RACE	---	10_S70	tgccGCTATAATgccg	5.19	---	---	---	---		yes	---	---	---	---	---
tig	-42	B0436-2	DMTSS 5' RACE	---	10_S38	acaaCCTGTGCTTGcggg	4.22	---	---	---	---		yes	---	---	---	---	---
tktA	-74	231907_0162_3544	HTPS (454)	7	10_S70	ttgcGGTAAATTgttg	4.01	---	---	---	---		yes	Known by RACE; upstream gene 1	tktAp1	2	no assigned	---
tktA	1565	390166_1885_3731	HTPS (454)	2	35_S70	gcgaTGTTTGCCAgttg	2.75	---	---	---	---		yes	New antisense; intragenic region	---	---	7	---
tnaB	94	155396_0544_2553	HTPS (454)	7	10_S70	tggaGGTATGTTtgct	3.34	---	---	---	---		yes	New; downstream gene 2	---	---	4	---
tnaB	-395	087809_1809_2058	HTPS (454)	7	10/35_S70	cggtCACGCGGCAttcg	4.85	tgccGGTAAACTgttg	3.11	---	14		yes	New; upstream gene 2	---	---	4	7.96
tnaC	-24	B3707	DMTSS 5' RACE	---	35_S70	ttcaGAATAGACAaaaa	2.46	---	---	---	---		---	Known	tnaCp1	0	---	---
tnaC	-23	157375_1844_0503	HTPS (454)	7	35_S70	ttcaGAATAGACAaaaa	2.46	---	---	---	---		---	Known; upstream gene 1	tnaCp	1	no assigned	---
tolB	-40	256189_0838_3244	HTPS (454)	1	10_S70	gtttGTTAACATtctg	4.72	---	---	yes	---		yes	New; upstream gene 1	---	---	3	---
tolB	-27	269263_1554_3389	HTPS (454)	1	10_S70	ttctGCTAAATTatcg	3.93	---	---	yes	---		yes	New; upstream gene 1	---	---	3	---
tolR	-252	287736_1472_3556	HTPS (454)	1	10_S70	gtttGGTACGGTctgg	3.15	---	---	yes	---		---	New; upstream gene 3	---	---	3	---
tonB	-32	246688_1580_3318	HTPS (454)	3	10_S70	tgcaTTTAAAATcgag	3.97	---	---	---	---		yes	Known sigma 70; upstream gene 1	tonBp	3	no assigned	---
tonB	-100	215555_1131_1231	HTPS (454)	1	35_S70	attgCTATTTGCAttta	3.24	---	---	---	---		yes	New; upstream gene 1	---	---	3	---
topA	-67	243740_2168_2730	HTPS (454)	27	35_S70	caagGGGTTGATAtccg	3.47	---	---	---	---		---	Known sigma 32; upstream gene 1	topAp1	1	no assigned	---
topB	-15	215266_1583_1378	HTPS (454)	2	35_S70	cgaaCTGGTGCCAgcgc	3.92	---	---	---	---		yes	New; upstream gene 3	---	---	2	---
topB	-201	233561_0426_1379	HTPS (454)	1	10_S38	gccaGCTACGGTCA	4.4	---	---	---	---		yes	New; upstream gene 3	---	---	3	---
topB	-13	215266_1583_1378	HTPS (454)	2	10_S38	tcgtGCCATGGTTGaga	4.18	---	---	---	---		yes	New; upstream gene 3	---	---	2	---
topB	-201	233561_0426_1379	HTPS (454)	1	35_S70	gcagTACCTGGCGgcac	2.57	---	---	---	---		yes	New; upstream gene 3	---	---	3	---
tpiA	-62	256055_3815_1878	HTPS (454)	1	10_S70	aatcTCTATACTgttt	4.04	---	---	---	---	5.19	yes	Known by RACE; upstream gene 1	tpiAp	0	no assigned	---
tpiA	12	204771_4014_2069	HTPS (454)	5	10_S70	gagaATTAAAATgcga	3.61	---	---	---	---		yes	New; downstream gene 1	---	---	4	---
tpiA	-62	B3919	DMTSS 5' RACE	---	10_S70	aatcTCTATACTgttt	4.04	---	---	---	---		---	---	---	---	---	---
tpx	-34	083362_3947_3417	HTPS (454)	10	10/35_S70	atagCGTTTGCTGtgtt	4.4	gacaGTTAGCATaaac	2.79	---	13		---	Known; upstream gene 1	---	-1	No assigned	7.19
treB	-27	187936_0869_1291	HTPS (454)	6	10_S70	gcaaTATATTCTgcag	2.79	---	---	---	---		---	New; upstream gene 1	---	---	1	---
treC	953	238246_0327_2623	HTPS (454)	3	10/35_S70	ccgcCACTGGCAAcaag	3.2	acaaCGTAGCATggaa	2.51	---	16		---	New; downstream gene 2	---	---	5	5.71
trmD	34	171560_3296_2752	HTPS (454)	4	10_S70	cataATTAGCCTgttt	2.89	---	---	---	---		yes	New; downstream gene 3	---	---	5	---
trmD	-371	104115_2765_0434	HTPS (454)	4	10_S38	aagcACCACAATCAggac	3.54	---	---	---	---		yes	New; upstream gene 3	---	---	2	---
trmI	-13	214711_3789_1907	HTPS (454)	1	35_S70	acctGGGCTGAAAattg	3	---	---	---	---		---	New; upstream gene 1	---	---	3	---
trmJ	56	198723_2949_0635	HTPS (454)	1	10_S70	caccGGCAATATgggt	2.83	---	---	---	---		---	Known by RACE; downstream gene 1	trmJp	-3	no assigned	---
trpH	-29	012345_1586_3711	HTPS (454)	1	10_S70	aaccGTTATGATgtcg	4.41	---	---	---	---		---	Known by RACE; upstream gene 1	trpHp	3	no assigned	---
trpR	-290	246638_1234_3428	HTPS (454)	1	35_S70	cagcAGTTTGGCAataa	2.57	---	---	---	---		---	New; upstream gene 1	---	---	3	---
trxB	-27	287995_1020_0702	HTPS (454)	4	10_S70	attcCCTACAATcctg	3.22	---	---	---	---		---	Known by RACE; upstream gene 1	trxBp	-1	no assigned	---
trxB	-28	B0888	DMTSS 5' RACE	---	10_S70	attcCCTACAATcctg	3.22	---	---	---	---		---	---	---	---	---	---
tsf	587	123743_2734_0424	HTPS (454)	41	35_S70	tttcGGCTTACCAgact	2.65	---	---	---	---		yes	New antisense; intragenic region	---	---	6	---
tsf	0	045627_1659_1996	HTPS (454)	1	35_S70	tgtgCGGTTTAATgccg	2.57	---	---	---	---		yes	New; upstream gene 2	---	---	3	---
tsx	-77	235578_2483_3091	HTPS (454)	1	10_S70	gattTTTATAATaggc	4.35	---	---	---	---		---	New; upstream gene 1	---	---	3	---
tufA	429	125142_2733_2730	HTPS (454)	3	35_S70	acagAAGTTCACGaact	2.43	---	---	---	---		yes	New antisense; intragenic region	---	---	7	---
tufA	52	253304_0148_1292	HTPS (454)	6	10_S70	gcacGTTAACGTtggt	4.6	---	---	---	---		yes	New; downstream gene 4	---	---	4	---
tufA	716	197900_0699_3549	HTPS (454)	6	10_S70	acgcGGTATCATcaaa	4.91	---	---	---	---		yes	New; downstream gene 4	---	---	4	---
tufA	-2	249358_1069_2150	HTPS (454)	5	10_S38	gagcACTATAGTAAggaa	3.31	---	---	---	---		yes	New; upstream gene 4	---	---	1	---
tufB	100	225117_3927_0787	HTPS (454)	2	10_S38	gaccGCTGCAATCActac	3.4	---	---	---	---		---	New; downstream gene 5	---	---	5	---
tusD	-2	180112_0116_1912	HTPS (454)	1	35_S70	ccgcCAGTTCAAGagcg	2.55	---	---	---	---		---	New; upstream gene 2	---	---	3	---
typA	643	153686_0977_2077	HTPS (454)	1	10/35_S70	accgCGCTTGATGcggc	3	taacGCCAACATagct	2.58	---	19		yes	New antisense; intragenic region	---	---	9	5.58
typA	-234	123537_2880_2022	HTPS (454)	2	10/35_S70	tgccAACTTTTAAattg	5.09	aggcGTTATCATgcgc	2.46	---	18		yes	New; upstream gene 1	---	---	2	7.55
tyrR	1088	284009_0297_3679	HTPS (454)	2	10_S70	ctctATTATCGTctga	3.5	---	---	---	---		---	New; downstream gene 1	---	---	5	---
tyrS	-309	224745_3023_3887	HTPS (454)	2	10_S70	ccgcGGTATCCTtgaa	4.86	---	---	---	---		---	New; upstream gene 2	---	---	2	---
tyrS	-64	B1637	DMTSS 5' RACE	---	10_S70	gcacTTTATTCTatgt	3.69	---	---	---	---		---	---	---	---	---	---
ubiF	-24	233476_3509_3626	HTPS (454)	1	10_S70	atccTGTAAACTtaaa	3.74	---	---	---	---		---	New; upstream gene 1	---	---	3	---
ubiH	21	147991_3012_3242	HTPS (454)	1	35_S70	ttgaTGGTTGCTGcgag	2.61	---	---	---	---		---	New; downstream gene 3	---	---	5.5	---
ucpA	-41	150217_3399_1207	HTPS (454)	1	10_S38	ttatCCTGTATTTTcaga	3.54	---	---	---	---		---	Known by RACE; upstream gene 1	ucpAp1	0	no assigned	---
ucpA	-41	B2426-1	DMTSS 5' RACE	---	10_S38	ttatCCTGTATTTTcaga	3.54	---	---	---	---		yes	---	---	---	---	---
ucpA	-52	B2426-2	DMTSS 5' RACE	---	10_S70	tttgTTTATCCTgtat	3.94	---	---	---	---		yes	---	---	---	---	---
udp	-35	265560_0487_2980	HTPS (454)	7	10_S70	cttcGGTAAAGTgtct	4.78	---	---	---	---		---	Known sigma 70; upstream gene 1	udpP	5	no assigned	---
ugd	-352	054322_3310_S3847	HTPS (454)	2	10_S70	gacaGCTACCGTgctg	3.75	---	---	---	---		yes	New; upstream gene 1	---	---	2	---
ugd	-145	116882_1272_2367	HTPS (454)	1	35_S70	aagcAAATTGCCGatga	4.36	---	---	---	---		yes	New; upstream gene 1	---	---	3	---
uhpA	-24	004249_1314_0734	HTPS (454)	3	10_S70	tatcGTTAAGGTaagc	3.91	---	---	---	---		yes	New; upstream gene 1	---	---	2	---
uhpA	-18	218208_3114_0587	HTPS (454)	5	10_S70	agcgCGTATTTTtttt	2.75	---	---	---	---		yes	New; upstream gene 1	---	---	1	---
uidR	-22	260198_2296_2400	HTPS (454)	3	10_S70	acgcGGTAAACTagtt	4.85	---	---	---	---		---	New; upstream gene 1	---	---	2	---
upp	-33	229490_1427_1179	HTPS (454)	4	10/35_S70	aagaATATTGCCGcctt	5.27	aggaGGTATAATccgt	3.78	---	16		---	Known; upstream gene 1	---	4	No assigned	9.05
uspA	-128	B3495	DMTSS 5' RACE	---	35_S70	aggcGGATTGACGgatc	4.62	---	---	---	---		---	Known	uspAp1	0	---	---
uspA	-125	232580_2408_3058	HTPS (454)	1	35_S70	aggcGGATTGACGgatc	4.62	---	---	---	---		---	Known sigma 70; upstream gene 1	uspAp1	3	no assigned	---
uspE	-37	195386_1339_0093	HTPS (454)	1	10/35_S70	atcaCTGTTTCATtcac	4.42	atggGTTAATCTttta	2.45	---	15		---	Known by RACE; upstream gene 1	---	0	No assigned	6.87
uspE	-39	B1333	DMTSS 5' RACE	---	10_S70	atggGTTAATCTttta	4.42	---	---	---	---		---	---	---	---	---	---
uspF	-22	B1376	DMTSS 5' RACE	---	10_S70	tggcGTTACACTttat	4.46	---	---	---	---		---	---	---	---	---	---
uspG	-36	B0607	DMTSS 5' RACE	---	10_S70	aaatATTATAATcatg	3.98	---	---	---	---		---	---	---	---	---	---
uvrA	-62	309104_1074_2330	HTPS (454)	1	10_S70	ttgtGTCATAATtaac	4.01	---	---	yes	---		---	Known sigma 70; upstream gene 1	uvrAp	0	no assigned	---
uvrC	313	235729_2509_3311	HTPS (454)	3	10_S70	aaatCATATCCTttta	3.13	---	---	---	---		---	New; downstream gene 2	---	---	5	---
vacJ	-128	B2346	DMTSS 5' RACE	---	10_S38	gattACCAGGCTATgatc	3.3	---	---	---	---		yes	---	---	---	---	---
vacJ	-128	B2346	DMTSS 5' RACE	---	10_S70	ccagGCTATGATcaaa	4.14	---	---	---	---		yes	---	---	---	---	---
valS	526	063475_2637_3324	HTPS (454)	2	10_S70	gcctGGTAAACTggga	4.85	---	---	yes	---		---	New; downstream gene 2	---	---	5	---
valT	-5	129843_0634_3259	HTPS (454)	2	10_S70	tagtTGTAGTATccag	2.86	---	---	---	---		---	New; upstream gene 2	---	---	2	---
valV	-18	235549_0093_3702	HTPS (454)	1	10/35_S70	ttgcCTCTTGCCAcctt	4.2	tgccGCTAATATtcgt	3.02	---	17		---	Known; upstream gene 1	---	-1	No assigned	7.22
viaA	788	235686_1388_1846	HTPS (454)	1	10/35_S70	gagcAGGTTGATGgtct	3.06	cgatGATATTTTacgt	3.11	yes	19		---	New; downstream gene 2	---	---	6	6.17
wrbA	-50	013566_3962_0976	HTPS (454)	4	10/35_S70	tgtgAAATTTGCActct	3.19	acgtCTTATCTTtaaa	2.86	---	17		---	Known by RACE; upstream gene 1	---	0	No assigned	6.05
wrbA	-50	B1004	DMTSS 5' RACE	---	10/35_S70	acgtCTTATCTTtaaa	3.19	tgtgAAATTTGCActct	2.86	---	14		---	---	---	---	---	---
wzzE	-167	177450_3055_2189	HTPS (454)	1	10_S70	tgctGGCAGAATattc	3.13	---	---	yes	---		---	New; upstream gene 2	---	---	3	---
xni	69	166392_0756_1373	HTPS (454)	4	10_S70	gaatGTTACCCTtatc	4.09	---	---	yes	---		---	New; downstream gene 1	---	---	5	---
yaaJ	561	250669_1219_2279	HTPS (454)	6	10_S70	aggcATTATTCTcgct	3.32	---	---	---	---		---	New; downstream gene 1	---	---	4	---
yabI	-81	B0065	DMTSS 5' RACE	---	10_S70	agttGTCATAATtggt	4.01	---	---	yes	---		---	---	---	---	---	---
yabP	457	286193_0435_1592	HTPS (454)	1	10/35_S70	ctcaGACGTTGCAgctg	3.65	ccaaGGTAACTTgggc	2.95	---	18		---	New; downstream gene 1	---	---	6	6.6
yadF	-33	B0126	DMTSS 5' RACE	---	10_S70	ttgcCCTATATTagcc	3.29	---	---	---	---		---	---	---	---	---	---
yadI	-479	202974_0439_1425	HTPS (454)	1	35_S70	ctgtTTGTTGGCAttct	2.8	---	---	---	---		---	New; upstream gene 1	---	---	3	---
yaeG	-17	B0162	DMTSS 5' RACE	---	10_S70	cttcCTTATGCTaagc	3.34	---	---	---	---		---	---	---	---	---	---
yaeS	-119	B0174-1	DMTSS 5' RACE	---	10_S70	cagtGATATAGTctgc	4.44	---	---	yes	---		---	---	---	---	---	---
yafJ	-245	260346_1336_3666	HTPS (454)	1	10_S70	tcacATTAAAGTgatc	3.49	---	---	---	---		---	New; upstream gene 1	---	---	3	---
yafV	-26	187763_2105_0326	HTPS (454)	5	10_S70	aggtGTTAAAGTtata	4.96	---	---	yes	---		---	Known by RACE; upstream gene 1	yafVp	-1	no assigned	---
yafV	-27	B0219	DMTSS 5' RACE	---	10_S70	aggtGTTAAAGTtata	4.96	---	---	yes	---		---	---	---	---	---	---
yafZ	-25	B0252	DMTSS 5' RACE	---	35_S70	gcccCTGTCGCCGatgc	3.16	---	---	---	---		---	---	---	---	---	---
yagI	-28	207283_2303_3707	HTPS (454)	2	10_S38	aaaaGGTACGTTTTcgcc	4	---	---	---	---		---	New; upstream gene 1	---	---	2	---
yagY	-93	B0292-2	DMTSS 5' RACE	---	10_S70	accaGTTAATCTctct	4.42	---	---	---	---		---	---	---	---	---	---
yahK	-46	250902_2724_1970	HTPS (454)	1	35_S70	ttaaATATTGGCTatat	2.65	---	---	---	---		---	New; upstream gene 1	---	---	3	---
yaiB	-24	B0382	DMTSS 5' RACE	---	10_S70	taatGTTAACTTctcc	3.83	---	---	yes	---		---	---	---	---	---	---
yaiE	-26	262218_3517_2760	HTPS (454)	1	10_S70	ggccCCTATAGTgaag	4.05	---	---	---	---		---	Known by RACE; upstream gene 1	yaiEp	3	no assigned	---
yaiE	-29	B0391	DMTSS 5' RACE	---	10/35_S70	ggccCCTATAGTgaag	4.05	atttTGCGTGACAgcca	3.44	---	15		---	---	---	---	---	---
yajC	-83	223853_0199_3395	HTPS (454)	1	10/35_S70	tggcGGGTTTACGcaag	4.01	agagGGTAAATTagag	3.02	---	18		---	Known; upstream gene 1	---	-1	No assigned	7.03
yajD	-542	218426_1317_0826	HTPS (454)	2	10_S70	cgacGTTATCATtacg	5.09	---	---	---	---		yes	New; upstream gene 1	---	---	2	---
yajD	-484	005150_1353_1343	HTPS (454)	2	10_S70	ttgtGGCATCGTtgat	3.34	---	---	yes	---		yes	New; upstream gene 1	---	---	2	---
yajL	501	114771_0452_1041	HTPS (454)	1	35_S70	atgcCACTTCATGggct	2.56	---	---	---	---		---	New antisense; intragenic region	---	---	7	---
yajO	-27	215540_3257_3467	HTPS (454)	1	10/35_S70	ggttGTATTGCATgctg	5.15	tcctGCTATACTcgtc	3.22	yes	14		---	New antisense; intergenic region	---	---	9	8.37
yajQ	-25	B0426	DMTSS 5' RACE	---	10/35_S70	tgcgGGTATTATgctt	4.66	tgcaGGACTGTCGgtta	2.74	---	15		---	---	---	---	---	---
yajR	-18	070757_1724_1138	HTPS (454)	1	10_S70	ccgcTTTACACTagtc	3.35	---	---	---	---		---	Known by RACE; upstream gene 1	yajRp	-3	no assigned	---
yajR	-21	B0427	DMTSS 5' RACE	---	10_S70	ccgcTTTACACTagtc	3.35	---	---	---	---		---	---	---	---	---	---
ybaL	-53	261947_1688_2328	HTPS (454)	5	10_S70	ttgtCATAAACTatta	3.12	---	---	---	---		---	Known by RACE; upstream gene 1	ybaLp	-4	no assigned	---
ybaL	-58	B0478	DMTSS 5' RACE	---	10_S70	ttgtCATAAACTatta	3.12	---	---	---	---		---	---	---	---	---	---
ybaM	-437	174885_0232_0247	HTPS (454)	1	35_S70	agcgCGCCTGGCAcgct	3.72	---	---	---	---		---	New; upstream gene 2	---	---	3	---
ybaN	-23	191017_0089_2862	HTPS (454)	2	10_S70	ttatGCTAAAGTagcc	4.7	---	---	yes	---		---	New; upstream gene 1	---	---	2	---
ybaS	882	126032_2953_3375	HTPS (454)	3	35_S70	taaaCACGTTATAgccg	2.72	---	---	---	---		---	New antisense; intragenic region	---	---	7	---
ybaT	-17	242503_3620_2544	HTPS (454)	1	35_S70	aaaaATGGTGGCAtcgg	2.59	---	---	---	---		---	New; upstream gene 2	---	---	3	---
ybaY	-73	275984_1450_2141	HTPS (454)	1	10_S38	gtgtGCCACACTTGttga	6.38	---	---	---	---		---	New; upstream gene 1	---	---	3	---
ybcI	137	221039_0180_1261	HTPS (454)	2	10/35_S70	aatcATCCTGGCGatgc	3.52	ccgaCGTATTGTcgtt	2.47	---	19		---	New; downstream gene 1	---	---	5	5.99
ybcJ	-482	237711_2347_0277	HTPS (454)	2	10_S38	ggttTCCATCCTTAcaac	4.52	---	---	---	---		yes	New; upstream gene 2	---	---	2	---
ybcJ	-151	221042_0807_2457	HTPS (454)	2	35_S70	attgTGATTGATGtcgg	2.66	---	---	---	---		yes	New; upstream gene 2	---	---	2	---
ybdG	-20	222633_2933_0492	HTPS (454)	2	10_S70	agccGTCATCATaggc	3.64	---	---	---	---		---	New; upstream gene 1	---	---	2	---
ybeB	-36	210802_4019_2249	HTPS (454)	1	10_S70	ttcaGGTATACTgaca	5.22	---	---	---	---	3.76	yes	Known by RACE; upstream gene 1	ybeBp	0	no assigned	---
ybeB	-18	229844_1328_3318	HTPS (454)	3	10_S38	acagACCATTTTTAtcta	4.23	---	---	---	---		yes	New; upstream gene 1	---	---	2	---
ybeB	-18	229844_1328_3318	HTPS (454)	3	35_S70	gcctCTGGTTCAGgtat	2.5	---	---	---	---		yes	New; upstream gene 1	---	---	2	---
ybeB	-36	B0637	DMTSS 5' RACE	---	10_S70	ttcaGGTATACTgaca	5.22	---	---	---	---		---	---	---	---	---	---
ybeL	-21	218099_0508_0512	HTPS (454)	1	10_S70	tattATTATAGTcagt	3.86	---	---	---	---	4.96	---	Known by RACE; upstream gene 1	ybeLp	4	no assigned	---
ybeL	-25	B0643	DMTSS 5' RACE	---	10_S70	aacgTCTATTATtata	3.47	---	---	---	---		yes	---	---	---	---	---
ybeM	0	B4581	DMTSS 5' RACE	---	35_S70	aaagAAGTTGTAAcact	2.77	---	---	---	---		---	---	---	---	---	---
ybgI	-29	B0710	DMTSS 5' RACE	---	10/35_S70	taacGCTATGTTaacg	3.26	ttggCTATCGACGaact	3.21	---	14		---	Known	ybgIp2	0	---	---
ybgJ	-49	224433_1749_1316	HTPS (454)	1	35_S70	tgagCGAGTGGCTgaat	2.79	---	---	---	---		---	New; upstream gene 2	---	---	3	---
ybgS	-145	250738_0459_1692	HTPS (454)	1	10_S70	ctctCCTACAATttct	3.22	---	---	---	---		---	New; upstream gene 1	---	---	3	---
ybhK	-20	254973_1218_0523	HTPS (454)	1	10_S70	ttgcGCTACTGTagcg	3.51	---	---	---	---		---	New; upstream gene 1	---	---	3	---
ybhL	-26	141175_0056_0687	HTPS (454)	13	10_S70	ttgcAGTATCCTtaag	3.39	---	---	---	---		---	New; upstream gene 1	---	---	1	---
ybhQ	-29	B0791	DMTSS 5' RACE	---	10_S70	gttcGGTACTCTgagt	3.66	---	---	---	---		---	---	---	---	---	---
ybiH	-24	259112_2706_0279	HTPS (454)	1	10_S70	tggaGTCATAATctta	4.01	---	---	---	---		---	New; upstream gene 1	---	---	3	---
ybiS	-44	282462_1894_3022	HTPS (454)	1	35_S70	ctgtGAGCTGGAAtgaa	2.46	---	---	---	---		---	New; upstream gene 1	---	---	3	---
ybiV	-26	141377_1771_2049	HTPS (454)	1	10_S70	tgttATTACACTgtta	2.99	---	---	---	---		---	New; upstream gene 1	---	---	3	---
ybjG	-47	278789_1895_1001	HTPS (454)	1	10/35_S70	atgcCGCTTTACCcagt	3.69	gcacTTTATTCTcaac	3	---	17		---	New; upstream gene 1	---	---	3	6.69
ybjM	-201	228792_3821_1980	HTPS (454)	1	10/35_S70	taagCTGTTGAAAgaaa	3.45	ttacGATAATGTtttt	3.06	---	17		---	New; upstream gene 1	---	---	3	6.51
ybjN	-27	191969_3891_1941	HTPS (454)	1	10_S70	tttgCGTAAGCTgtgc	2.78	---	---	---	---		---	New; upstream gene 4	---	---	3	---
ybjP	-55	B0865_2	DMTSS 5' RACE	---	10_S70	cattATTATCGTagaa	3.5	gctaTTATTGAAAggat	3.02	---	---		yes	Known	ybjPp1	1	---	---
ybjP	-31	B0865_1	DMTSS 5' RACE	---	10_S70	atacGCTATTATtgaa	4.58	---	---	---	---		yes	---	---	---	---	---
ybjQ	-77	B0866	DMTSS 5' RACE	---	10_S38	gcgtTCTACGATAAtaat	4.15	---	---	---	---		---	---	---	---	---	---
ycaO	167	B0905	DMTSS 5' RACE	---	10_S70	ttgcCGTATTATcgtg	3.64	---	---	---	---		yes	---	---	---	---	---
ycbB	-117	B0925	DMTSS 5' RACE	---	10_S70	cgttTATATACTgaag	3.4	---	---	---	---		---	---	---	---	---	---
ycbG	-26	B0956	DMTSS 5' RACE	---	10_S70	agctGATATTCTgtaa	3.9	---	---	yes	---		---	---	---	---	---	---
ycbJ	-41	217245_2204_2664	HTPS (454)	3	35_S70	cattCAGGTGACAtctt	4.08	---	---	---	---		---	New; upstream gene 1	---	---	2	---
ycbJ	-38	B0919	DMTSS 5' RACE	---	35_S70	gggaGGAGTGTCGtacc	3.02	---	---	---	---		---	---	---	---	---	---
ycbK	-52	227268_2597_3583	HTPS (454)	2	10/35_S70	agtcATCTTGACGtctg	3.91	ggcgGTTAAGGTgcct	2.63	---	17		yes	Known by RACE; upstream gene 1	---	0	No assigned	6.54
ycbK	105	161963_1522_2545	HTPS (454)	2	10_S70	gagtGTCAAAATgcgc	3.63	---	---	yes	---		yes	New antisense; intragenic region	---	---	7	---
ycbK	-54	B0926	DMTSS 5' RACE	---	35_S70	agtcATCTTGACGtctg	4.39	---	---	---	---		---	---	---	---	---	---
ycbW	-100	236945_1605_1052	HTPS (454)	4	10_S70	ttgtTTTATATTcatc	3.46	---	---	---	---		---	New; upstream gene 1	---	---	2	---
ycbX	673	221427_0273_0382	HTPS (454)	2	10_S38	gattGCAATGTTTTtaat	3.98	---	---	---	---		---	New antisense; intragenic region	---	---	7	---
ycbZ	-28	243184_1173_3015	HTPS (454)	3	10_S70	ttacGGTATAATcgcg	5.27	---	---	---	---		yes	New; upstream gene 1	---	---	2	---
yccA	-30	208075_2898_3783	HTPS (454)	2	10_S70	tatcATTATGCTgctt	2.89	---	---	---	---		---	Known sigma 70; upstream gene 1	yccAp	5	no assigned	---
yccJ	-288	214552_2445_3000	HTPS (454)	2	35_S70	ctgtGGGCTTCCGgcgc	2.71	---	---	---	---		---	New; upstream gene 2	---	---	2	---
yccM	-33	235457_0740_1573	HTPS (454)	1	10_S70	aacaACTAGAATagtg	3.03	---	---	---	---		---	New; upstream gene 1	---	---	3	---
ycdZ	0	196876_3072_4041	HTPS (454)	1	10_S70	ttctGCTATCATgcgc	4.83	---	---	yes	---		---	New; upstream gene 1	---	---	3	---
yceA	-34	308950_1208_0980	HTPS (454)	1	10_S70	ttgcTATATCATgccg	3.08	---	---	---	---		---	Known; upstream gene 1	yceAp_1	1	no assigned	---
yceA	121	B1055	DMTSS 5' RACE	---	35_S70	atttCGTTTTACAagta	2.93	---	---	---	---		---	---	---	---	---	---
yceD	-145	256549_1141_2651	HTPS (454)	2	10_S70	ccatTTTAAACTatgc	3.93	---	---	---	---		yes	Known; upstream gene 1	yceDp1	0	no assigned	---
yceD	-2	397455_2466_3379	HTPS (454)	8	10_S70	caaaGTTAATATgcgc	4.47	---	---	---	---		yes	New; upstream gene 1	---	---	1	---
yceP	-67	B1060	DMTSS 5' RACE	---	10_S70	tattGGTATACTgaag	5.22	---	---	yes	---	3.76	yes	---	---	---	---	---
ycfH	-141	287010_1688_1427	HTPS (454)	1	10_S70	gcagGCTATACTgggg	5.15	---	---	---	---		yes	New; upstream gene 5	---	---	3	---
ycfH	-25	254642_0308_3850	HTPS (454)	11	35_S70	cgccGAACTGGCAaacc	3.12	---	---	---	---		yes	New; upstream gene 5	---	---	1	---
ycgB	-45	B1188	DMTSS 5' RACE	---	10_S70	gtgtTCTATGCTtgaa	2.99	---	---	---	---		---	---	---	---	---	---
ycgE	-54	B1162	DMTSS 5' RACE	---	10_S70	ttagCGTATATTgtac	3.37	---	---	---	---		---	---	---	---	---	---
ycgL	-72	B1179	DMTSS 5' RACE	---	35_S70	aaatCACGTTGCGgcat	3.14	---	---	---	---		---	---	---	---	---	---
ycgW	-87	B1160	DMTSS 5' RACE	---	10_S70	ttaaTTTATTTTtttg	2.85	---	---	---	---		---	---	---	---	---	---
ychA	-137	219562_3083_1964	HTPS (454)	5	10_S70	tggaGTTATCATttat	5.09	---	---	---	---		yes	New; upstream gene 2	---	---	1	---
ychA	-130	255009_2141_1533	HTPS (454)	1	10_S70	cattTATATCGTtttg	2.97	---	---	---	---		yes	New; upstream gene 2	---	---	3	---
ychF	-59	245934_1944_0363	HTPS (454)	2	10/35_S70	ggcaTTTTTGCCGagtg	3.33	aataGGCAAAGTtatt	3.61	---	18		---	Known; upstream gene 2	---	---	5	6.94
ychH	-53	207995_0356_1404	HTPS (454)	1	10_S70	gttgTCTATACTttac	4.04	---	---	---	---	6.67	---	Known sigma 70; upstream gene 1	ychHp	0	no assigned	---
ychH	-53	B1205	DMTSS 5' RACE	---	10_S70	gttgTCTATACTttac	4.04	---	---	---	---		---	---	---	---	---	---
ychJ	-46	B1233	DMTSS 5' RACE	---	10_S70	ctcgGTTAACATagtg	4.72	---	---	---	---		---	---	---	---	---	---
ychO	24	B1220	DMTSS 5' RACE	---	35_S70	tgatGGTCTGCCGgatt	2.61	---	---	---	---		---	---	---	---	---	---
ychS	-440	185861_0200_3778	HTPS (454)	8	35_S70	cctgATCCTGTCGctgc	2.52	---	---	---	---		---	New; upstream gene 1	---	---	1	---
yciB	-464	279843_0427_1613	HTPS (454)	2	10_S70	gaggCGTAATATtaat	3.26	---	---	---	---		---	New; upstream gene 2	---	---	2	---
yciL	-51	B1276-2	DMTSS 5' RACE	---	10_S70	ttgtGTTATCTTtaat	4.21	---	---	yes	---		---	---	---	---	---	---
yciS	-55	304620_0449_0439	HTPS (454)	1	10_S70	aaatGGTACTTTaaag	2.82	---	---	yes	---		---	New; upstream gene 1	---	---	3	---
yciV	-32	B1266	DMTSS 5' RACE	---	10_S70	aaccGTTATGATgtcg	4.41	---	---	---	---		---	---	---	---	---	---
yciY	-25	240201_2832_2682	HTPS (454)	1	10_S70	tgggGGTATAATgacc	5.27	---	---	---	---		---	New; upstream gene 1	---	---	3	---
ycjL	-68	B1298	DMTSS 5' RACE	---	10/35_S70	cactGCTAGATTgaaa	3.62	aattGAGTTTGCAaaaa	3.12	yes	15		---	---	---	---	---	---
ydaN	-25	B1342	DMTSS 5' RACE	---	10_S70	gaagGCTAGACTacaa	4.46	---	---	---	---		---	---	---	---	---	---
ydbC	-32	191129_3332_1914	HTPS (454)	1	10_S70	cgttTCTATACTgatt	4.04	---	---	---	---		---	New; upstream gene 1	---	---	3	---
ydbJ	-35	216289_3733_1143	HTPS (454)	2	10/35_S70	acagCTCTCGACGccgc	3.56	gctgCCTATTATttat	3.61	---	17		---	New; upstream gene 1	---	---	2	7.17
ydcR	-25	B1439	DMTSS 5' RACE	---	35_S70	cgaaAAGTTGTCAtttt	3.28	---	---	---	---		---	---	---	---	---	---
ydeH	-27	B1535	DMTSS 5' RACE	---	10_S70	tctcGTTAGAATagcg	4.77	---	---	---	---		---	---	---	---	---	---
ydfG	-26	236325_0086_2411	HTPS (454)	2	10_S70	ccgtGCTATGTTattg	3.26	---	---	yes	---	4.89	---	Known by RACE; upstream gene 1	ydfGp	0	no assigned	---
ydfG	-26	B1539	DMTSS 5' RACE	---	10_S70	ccgtGCTATGTTattg	3.26	---	---	yes	---		---	---	---	---	---	---
ydfH	-459	185069_2566_2449	HTPS (454)	1	10_S70	accgGGTATGGTtgaa	4.1	---	---	---	---		---	New; upstream gene 1	---	---	3	---
ydfH	-26	B1540	DMTSS 5' RACE	---	10_S70	aagtGGTAGACTcatg	4.54	---	---	yes	---		---	---	---	---	---	---
ydfY	-64	B1550	DMTSS 5' RACE	---	10_S70	tcatCTTATCTTttac	3.19	---	---	---	---		---	---	---	---	---	---
ydgA	-58	B1614	DMTSS 5' RACE	---	10_S70	tcttGCTAAGCTtatt	3.72	---	---	yes	---		---	---	---	---	---	---
ydgC	-111	235301_0925_2996	HTPS (454)	2	10_S70	gcggTGTATTGTgacg	3.43	---	---	---	---		---	New; upstream gene 1	---	---	2	---
ydgG	-23	B1601	DMTSS 5' RACE	---	10_S70	agacATTATTATtagc	3.37	---	---	---	---		---	---	---	---	---	---
ydhF	-23	240159_0924_2303	HTPS (454)	1	10_S70	cttgCGTATACTcctc	4.21	---	---	---	---		---	New; upstream gene 1	---	---	3	---
ydhO	-384	276342_1309_3655	HTPS (454)	1	35_S70	ccgcAGCTCGGCAgttt	2.66	---	---	---	---		---	New; upstream gene 1	---	---	3	---
ydiK	174	178964_3501_3812	HTPS (454)	5	10_S38	tattGTTACGTTTGcaaa	3.63	---	---	---	---		---	New; downstream gene 1	---	---	4	---
yeaB	-339	235011_0273_3181	HTPS (454)	2	35_S70	acgcAGGTTGGTAacga	2.48	---	---	---	---		---	New; upstream gene 1	---	---	2	---
yeaK	-26	279397_1280_2792	HTPS (454)	1	10_S70	tcatGATAACCTtctg	3.77	---	---	yes	---		---	New; upstream gene 1	---	---	3	---
yeaL	-29	B1789	DMTSS 5' RACE	---	10_S70	caagCGTAAAGTaagc	3.76	---	---	---	---		---	---	---	---	---	---
yeaZ	-25	237348_1504_0740	HTPS (454)	8	10_S70	gtatGGTATGATgcgc	4.22	---	---	yes	---		---	New; upstream gene 1	---	---	1	---
yebF	-25	225847_2120_3039	HTPS (454)	3	10_S70	aattTGTACCATgctt	2.84	---	---	---	---		---	New; upstream gene 1	---	---	2	---
yebS	-23	165844_1512_3070	HTPS (454)	3	10_S70	atggGTTAAGATtaat	4.03	---	---	---	---		---	New; upstream gene 1	---	---	2	---
yebT	-45	226103_0633_1779	HTPS (454)	1	10_S70	cagcGGTAATTTtgac	3.4	---	---	---	---		---	New; upstream gene 2	---	---	3	---
yecR	-25	201761_0103_0852	HTPS (454)	1	10_S70	aacgCGTAAAATagtg	3.88	---	---	---	---		---	New; upstream gene 1	---	---	3	---
yedE	408	016287_3606_2347	HTPS (454)	1	10/35_S70	gccgGTTTTGGCGcgcg	3.38	gggcTGTAACCTggcg	2.7	---	19		yes	New; downstream gene 1	---	---	6	6.08
yedE	-37	241727_2462_2388	HTPS (454)	1	10_S70	atggTGTATGATtcgc	3.11	---	---	---	---		yes	New; upstream gene 1	---	---	3	---
yedI	471	202807_2496_1496	HTPS (454)	5	10_S70	cgatTTTATATTgtct	3.46	---	---	---	---		---	New; downstream gene 1	---	---	4	---
yedP	75	218776_2784_3497	HTPS (454)	2	10/35_S70	agcgATCTTGATGgcac	3.89	gacaGTCATAGTtatg	3.34	---	17		---	New; downstream gene 1	---	---	5	7.23
yeeA	-94	241022_3136_0648	HTPS (454)	1	35_S70	gatgCGCCTTTCAattt	2.57	---	---	---	---		---	New; upstream gene 1	---	---	3	---
yehS	-28	222498_3659_1479	HTPS (454)	1	10_S70	gactGCTAAAATggct	4.82	---	---	yes	---		---	New; upstream gene 1	---	---	3	---
yeiA	-181	233323_3740_1019	HTPS (454)	3	10_S38	gcatGCCAGACTAGa	3.97	---	---	---	---		---	New; upstream gene 2	---	---	2	---
yeiP	-151	255100_1081_3936	HTPS (454)	4	35_S70	atacCACTTGCCCgaaa	4	---	---	---	---		---	New; upstream gene 1	---	---	2	---
yfaS_1	2141	219556_2221_2683	HTPS (454)	2	10_S70	actgGGTATCGTttaa	4.79	---	---	---	---		---	New antisense; intragenic region	---	---	7	---
yfaY	-22	B2249	DMTSS 5' RACE	---	10_S70	ttgcGTTATAGTgatt	5.34	---	---	---	---		---	---	---	---	---	---
yfbQ	-50	231512_2291_2594	HTPS (454)	1	35_S70	tgcaGACCTTCAAaaca	2.84	---	---	---	---		---	New; upstream gene 1	---	---	3	---
yfbT	-32	129593_3373_1330	HTPS (454)	1	35_S70	gaacGTCGTGTCAcctt	3.25	---	---	---	---		---	New; upstream gene 2	---	---	3	---
yfcE	-20	231649_1250_2196	HTPS (454)	3	10_S70	atccAGTATCATagct	3.43	---	---	---	---		---	New; upstream gene 1	---	---	2	---
yfcM	-193	228671_1172_1404	HTPS (454)	1	10_S70	gctgTTTATTCTcggc	3.69	---	---	---	---		---	New; upstream gene 5	---	---	3	---
yfcN	-24	233041_0336_1760	HTPS (454)	1	10_S70	gtcgGGTAAACTgtag	4.85	---	---	---	---		---	New; upstream gene 1	---	---	3	---
yfcZ	-45	006564_1314_2065	HTPS (454)	8	10/35_S70	ttaaCAACTGGAGcagc	3.88	gaagCGTAAAATatcc	2.79	---	18		---	Known by RACE; upstream gene 1	---	0	No assigned	6.67
yfcZ	-45	B2343	DMTSS 5' RACE	---	10/35_S70	gaagCGTAAAATatcc	3.88	ttaaCAACTGGAGcagc	2.79	---	15		---	---	---	---	---	---
yfeA	-46	214075_3103_0950	HTPS (454)	1	10_S38	tgcgAATAAACTTA	3.9	---	---	---	---		---	New; upstream gene 1	---	---	3	---
yfeY	-261	158793_0777_0445	HTPS (454)	3	35_S70	ggcgGTGCTGGCGtttt	2.66	---	---	---	---		---	New; upstream gene 1	---	---	2	---
yfgC	-68	B2494	DMTSS 5' RACE	---	10_S70	cgccGTTACACTcaaa	4.46	---	---	---	---		---	---	---	---	---	---
yfgM	-90	B2513_1	DMTSS 5' RACE	---	35_S70	cggcAACTTTAAGaaac	3.29	---	---	---	---		yes	---	---	---	---	---
yfgM	-119	B2513_2	DMTSS 5' RACE	---	35_S70	aaatGGGGTGCCCgcgt	2.46	---	---	---	---		yes	---	---	---	---	---
yfgM	-150	B2513_3	DMTSS 5' RACE	---	35_S70	gtctGAAGTGGCTaacg	2.6	---	---	---	---		yes	---	---	---	---	---
yfgO	218	113803_2292_3470	HTPS (454)	2	35_S70	caatCTATTGGCTgctc	3.28	---	---	---	---		---	New antisense; intragenic region	---	---	7	---
yfhB	-43	249816_3231_0210	HTPS (454)	1	10_S70	atctGTTAGGCTatgt	3.67	---	---	yes	---		---	New; upstream gene 1	---	---	3	---
yfhG	-167	270728_0478_2771	HTPS (454)	1	35_S70	acgtTTGTTTCCGcatt	2.59	---	---	---	---		---	New; upstream gene 1	---	---	3	---
yfhK	421	007416_1811_3074	HTPS (454)	2	35_S70	tgtgCGCGTGGCCtgta	2.55	---	---	---	---		---	New antisense; intragenic region	---	---	7	---
yfhM	-38	191447_2538_1859	HTPS (454)	2	10_S70	ctcaCGCATAATaatt	2.8	---	---	---	---		---	Known by RACE; upstream gene 1	yfhMp	1	no assigned	---
yfhM	-39	B2520	DMTSS 5' RACE	---	10_S70	ctcaCGCATAATaatt	2.8	---	---	---	---		---	---	---	---	---	---
yfiC	20	009770_0173_3072	HTPS (454)	1	10/35_S70	gtttTTCCTGCAAggtt	2.93	tcatGTCACAGTctac	2.53	yes	16		---	New; downstream gene 1	---	---	6	5.46
yfiO	-62	242350_3862_0848	HTPS (454)	1	10_S70	gtgtGCTATTGTagct	4.46	---	---	yes	---		yes	New; upstream gene 1	---	---	3	---
yfiQ	-22	220199_1147_3569	HTPS (454)	1	10_S70	agcgTTTAAAATcatt	3.97	---	---	---	---		yes	New; upstream gene 2	---	---	3	---
yfjD	-57	288965_0972_3778	HTPS (454)	1	10_S38	tactACTACGTTGAtcat	4.59	---	---	---	---		---	New; upstream gene 1	---	---	3	---
ygaD	-203	194788_0141_1514	HTPS (454)	1	35_S70	tccaGGCTTGCCAaatg	5.17	---	---	---	---		---	New; upstream gene 1	---	---	3	---
ygaH	-355	082373_0924_1401	HTPS (454)	2	35_S70	cagcGGCTTGCTGcaag	4.07	---	---	---	---		---	New; upstream gene 2	---	---	2	---
ygaM	-13	226174_1050_2636	HTPS (454)	2	10_S70	atggTCTACACTgaaa	3.08	---	---	---	---	5.54	---	Known by RACE; upstream gene 1	ygaMp	0	no assigned	---
ygaM	-15	B2672	DMTSS 5' RACE	---	10_S70	atggTCTACACTgaaa	3.08	---	---	---	---		---	---	---	---	---	---
ygaU	-26	270040_3421_1021	HTPS (454)	1	10_S70	ctctGCTACACTttct	4.19	---	---	yes	---		---	New; upstream gene 1	---	---	3	---
ygaZ	-48	246511_1338_2689	HTPS (454)	1	10_S70	gtctGATAAGGTtaag	3.02	---	---	yes	---		---	New; upstream gene 1	---	---	3	---
ygbI	9	B2735	DMTSS 5' RACE	---	10_S70	atagCGTAGAATgtca	3.56	---	---	---	---		---	---	---	---	---	---
ygcF	-23	205984_1012_0518	HTPS (454)	2	10_S38	atctGCAATAATTAacaa	4.09	---	---	---	---		---	New; upstream gene 1	---	---	2	---
ygdI	-69	189400_0211_0632	HTPS (454)	1	10_S70	cgtaAGTAACATatgc	3.06	---	---	---	---		---	New; upstream gene 1	---	---	3	---
ygdQ	-26	167266_1949_3468	HTPS (454)	1	10_S70	cgggCATATAATtacc	3.54	---	---	---	---		yes	New; upstream gene 1	---	---	3	---
ygdQ	-195	168316_2940_2554	HTPS (454)	1	35_S70	ctgcCGCTTTCCGggca	4.5	---	---	---	---		yes	New; upstream gene 1	---	---	3	---
ygeV	-62	220320_0350_0085	HTPS (454)	2	10_S70	ctgaGTTAATATcatc	4.47	---	---	---	---		---	Known by RACE; upstream gene 1	ygeVp	1	no assigned	---
ygeV	-62	B2869	DMTSS 5' RACE	---	10_S70	ctgaGTTAATATcatc	4.47	---	---	---	---		---	---	---	---	---	---
ygfA	-46	204814_1722_1890	HTPS (454)	2	35_S70	ggatTTCTTGTCGggat	3.02	---	---	---	---		---	New antisense; intergenic region	---	---	7	---
ygfY	-29	224249_2835_4038	HTPS (454)	1	10_S70	acacGTTACAATagcc	4.5	---	---	---	---		---	Known by RACE; upstream gene 1	ygfYp	0	no assigned	---
ygfY	-29	B2897	DMTSS 5' RACE	---	10_S70	acacGTTACAATagcc	4.5	---	---	---	---		---	---	---	---	---	---
ygfZ	-31	211474_2795_1063	HTPS (454)	1	10/35_S70	aaagCACTTGCATtgcc	3.03	ctctTTTACCATtagt	4.13	---	16		---	Known by RACE; upstream gene 1	---	0	No assigned	7.16
ygfZ	-33	B2898	DMTSS 5' RACE	---	10/35_S70	ctctTTTACCATtagt	3.03	aaagCACTTGCATtgcc	4.13	---	13		---	---	---	---	---	---
yggA	-28	B2923	DMTSS 5' RACE	---	10/35_S70	ccgcGATATAGTctct	4.44	ttatCAATTTCCGctaa	4.14	---	15		---	---	---	---	---	---
yggG	-67	213252_3167_3714	HTPS (454)	1	10_S70	tttcCTTATACTgaga	4.39	---	---	---	---		yes	New; upstream gene 1	---	---	3	---
yggG	-544	181833_1332_3320	HTPS (454)	6	35_S70	cttcCGGGTGACCcgga	2.59	---	---	---	---		yes	New; upstream gene 1	---	---	1	---
yggI	-388	220789_3130_2992	HTPS (454)	3	10_S70	gatgTTTATTGTcggt	3.61	---	---	---	---		---	New; upstream gene 1	---	---	2	---
yggL	-256	154079_0917_3232	HTPS (454)	2	10_S70	gcgcGCCATAATaaac	3.74	---	---	---	---		yes	New; upstream gene 2	---	---	2	---
yggL	-15	066992_1913_2648	HTPS (454)	2	35_S70	tcttCTATTGACGgtta	4.63	---	---	---	---		yes	New; upstream gene 2	---	---	2	---
yggM	-290	199734_3568_3555	HTPS (454)	1	35_S70	ctggCGACCGCCGcgaa	2.53	---	---	---	---		---	New; upstream gene 1	---	---	3	---
yggU	-306	289120_1416_2284	HTPS (454)	2	10_S70	gctgTTTAAAGTggtg	3.85	---	---	---	---		yes	New; upstream gene 3	---	---	2	---
yggU	-142	167488_0079_0901	HTPS (454)	1	35_S70	tgaaTACGTGCTGattc	2.49	---	---	---	---		yes	New; upstream gene 3	---	---	3	---
yggX	-180	010304_3683_1415	HTPS (454)	1	35_S70	tgacCGCGTTTCGgcat	2.8	---	---	---	---		---	New; upstream gene 2	---	---	3	---
yghB	-34	B3009	DMTSS 5' RACE	---	10_S70	caggAGTACAATaggc	2.85	---	---	---	---		---	---	---	---	---	---
yghJ	2334	185437_3662_1571	HTPS (454)	3	10_S70	gcagGATAACGTtcat	3.7	---	---	---	---		---	New antisense; intragenic region	---	---	7	---
yghU	-27	B2989	DMTSS 5' RACE	---	10_S70	acctGCTACACTgctt	4.19	---	---	yes	---		---	---	---	---	---	---
yghZ	-35	011237_0166_1295	HTPS (454)	3	10_S70	aatcGCTAAACTagaa	4.77	---	---	---	---		---	New; upstream gene 1	---	---	2	---
ygiH	-38	246076_0594_2130	HTPS (454)	3	10_S70	tgtgCGTATTATccac	3.64	---	---	---	---		---	New; upstream gene 1	---	---	2	---
ygiN	-63	209049_3322_1549	HTPS (454)	1	10_S70	ccccGCTATACTgaag	5.15	---	---	---	---		---	New; upstream gene 1	---	---	3	---
ygjR	-29	B3087	DMTSS 5' RACE	---	10_S70	gcgtGCTACATTgacg	3.36	---	---	yes	---		---	---	---	---	---	---
yhaH	-41	234789_2959_2229	HTPS (454)	4	10_S70	cacgTCTATTCTtaat	3.42	---	---	---	---		---	New; upstream gene 1	---	---	2	---
yhaJ	-19	236045_1586_0975	HTPS (454)	1	10_S70	gcccGGTATGTTcaaa	3.34	---	---	---	---		yes	New; upstream gene 1	---	---	3	---
yhaJ	-28	263254_1698_3843	HTPS (454)	1	10/35_S70	aaggGGCTGGACGctac	3.9	gccaGATATTCTgccc	2.59	---	17		yes	New; upstream gene 1	---	---	3	6.49
yhaO	-159	209967_1632_1588	HTPS (454)	1	10_S70	cgcgCGTATCATttct	3.89	---	---	---	---		---	New; upstream gene 1	---	---	3	---
yhbJ	-103	230975_2567_2580	HTPS (454)	1	35_S70	cctgCTGGTGCCGgcag	3.87	---	---	---	---		---	New; upstream gene 6	---	---	3	---
yhbP	-58	201566_1050_0211	HTPS (454)	1	35_S70	aagcTTATTGTCGgcgg	2.61	---	---	---	---		---	New; upstream gene 1	---	---	3	---
yhbT	-25	012617_3658_2228	HTPS (454)	9	10_S70	atatGGCAAAATagga	3.45	---	---	yes	---		---	Known by RACE; upstream gene 1	yhbTp2	0	no assigned	---
yhbT	-92	B3157-2	DMTSS 5' RACE	---	10_S70	atatGGCAAAATagga	3.45	---	---	yes	---		---	---	---	---	---	---
yhbY	-31	B3180	DMTSS 5' RACE	---	10_S70	tggcGGTAGAATgacc	4.58	---	---	---	---		---	---	---	---	---	---
yhcB	-65	189081_2760_3813	HTPS (454)	2	10_S70	aacgGTTATAGTggca	5.34	---	---	---	---		---	New; upstream gene 1	---	---	2	---
yhcB	-9	B3233	DMTSS 5' RACE	---	35_S70	atggAGCCTGAAGccaa	3.1	---	---	---	---		---	---	---	---	---	---
yhdJ	449	231168_1729_3490	HTPS (454)	2	10_S70	tgatGCTATTCTggta	4.53	---	---	yes	---		---	New; downstream gene 1	---	---	5	---
yheO	-67	140890_2173_0763	HTPS (454)	2	10_S38	ctccGCTGTATTAAttta	3.28	---	---	---	---		---	Known by RACE; upstream gene 1	yheOp1	1	no assigned	---
yheO	-66	B3346-1	DMTSS 5' RACE	---	10_S38	ctccGCTGTATTAAttta	3.28	---	---	---	---		yes	---	---	---	---	---
yheO	-102	B3346-2	DMTSS 5' RACE	---	10_S70	gccgGATATAATtagt	4.56	---	---	---	---		yes	---	---	---	---	---
yheS	-71	239978_1833_3874	HTPS (454)	1	10_S70	ttggGCTACCATtgcg	3.87	---	---	---	---		---	New; upstream gene 1	---	---	3	---
yhfC	-49	B3364	DMTSS 5' RACE	---	10_S70	atcaCCTAAAATcgcc	3.8	---	---	---	---		---	---	---	---	---	---
yhfK	-232	210327_2578_1139	HTPS (454)	1	35_S70	acctGGCGTTCCTcgac	2.79	---	---	---	---		---	New; upstream gene 1	---	---	3	---
yhhK	-26	164652_3138_0833	HTPS (454)	2	10_S38	tttcGCTACACTGGttcc	5.91	---	---	---	---		---	New; upstream gene 1	---	---	2	---
yhhN	86	174702_0890_0782	HTPS (454)	4	10_S38	cctgGCAACGCTGGgtg	3.31	---	---	---	---		yes	New; downstream gene 1	---	---	5	---
yhhN	23	209411_0651_2300	HTPS (454)	2	35_S70	taacGAATTCAAGgaac	2.46	---	---	---	---		yes	New; downstream gene 1	---	---	5	---
yhhS	75	011296_0090_3472	HTPS (454)	1	10/35_S70	attgCGCCTGAATttgc	3.96	tgtcTCTATAGTcatg	2.98	---	14		---	New; downstream gene 1	---	---	6	6.94
yhiI	-202	133827_3913_3306	HTPS (454)	1	10_S38	atagATCACACTTAtgag	3.32	---	---	---	---		---	New; upstream gene 1	---	---	3	---
yhiP	729	155215_4011_2762	HTPS (454)	2	10_S38	agtcGCCAATCTGGtgct	3.34	---	---	---	---		yes	New; downstream gene 1	---	---	5	---
yhiP	5	152047_2601_0359	HTPS (454)	1	35_S70	ttcaTACTTTTCAggat	2.47	---	---	---	---		yes	New; downstream gene 1	---	---	5.5	---
yhiR	-59	275930_0669_0319	HTPS (454)	1	10_S70	tttcGGTATACTgtcc	5.22	---	---	---	---		---	New; upstream gene 1	---	---	3	---
yhjD	844	228698_2319_3570	HTPS (454)	3	10_S70	agtgATTAAAATcgtg	3.61	---	---	---	---		---	New; downstream gene 1	---	---	5	---
yhjE	-26	252734_0554_2246	HTPS (454)	2	10_S70	tgtgCGTAATATggct	3.26	---	---	---	---		---	New; upstream gene 1	---	---	2	---
yhjG	-167	203618_1833_2108	HTPS (454)	1	35_S70	gcctCATTTTCCGcctg	3.03	---	---	---	---		yes	New; upstream gene 1	---	---	3	---
yhjG	-12	203618_1833_2108	HTPS (454)	1	10_S38	ctggACTATCTTTAggac	4.64	---	---	---	---		yes	New; upstream gene 1	---	---	3	---
yhjJ	-160	304198_1515_2580	HTPS (454)	2	10_S70	tttgCGCATAATtgac	2.8	---	---	---	---		---	New; upstream gene 1	---	---	2	---
yhjK	-227	185633_3942_0284	HTPS (454)	2	35_S70	tggtTTGTTGGCAcggc	2.8	---	---	---	---		---	New; upstream gene 1	---	---	2	---
yhjR	-39	253629_1178_0190	HTPS (454)	1	10_S70	cacgGTTAGAATtgtc	4.77	---	---	---	---		---	New; upstream gene 1	---	---	3	---
yi21_3	17	B1997	DMTSS 5' RACE	---	10_S70	aagtGATAGTCTtaat	3.21	---	---	yes	---		---	---	---	---	---	---
yiaD	-42	263051_0443_1939	HTPS (454)	1	10_S70	acgcGGCATAATctcc	3.82	---	---	---	---		yes	New; upstream gene 1	---	---	3	---
yiaD	-333	203948_3418_1918	HTPS (454)	3	35_S70	tgcgGGTTTTCCGgtga	2.75	---	---	---	---		yes	New; upstream gene 1	---	---	2	---
yiaF	-76	296335_1437_2370	HTPS (454)	1	10_S70	aaagGGTATCCTgcaa	4.86	---	---	---	---		---	New; upstream gene 1	---	---	3	---
yiaF	-53	B3554	DMTSS 5' RACE	---	10_S70	ctggACTATCCTtgtc	3.31	---	---	---	---		---	---	---	---	---	---
yibF	-25	B3592	DMTSS 5' RACE	---	10_S70	ccagGCCATACTgata	3.69	---	---	---	---		---	---	---	---	---	---
yibN	-32	193240_3272_2905	HTPS (454)	3	35_S70	gctgTATTTGCCGcacc	2.75	---	---	---	---		---	New; upstream gene 1	---	---	2	---
yicC	-28	228330_2576_3545	HTPS (454)	1	10_S70	gatgGCTATAATcctt	5.19	---	---	---	---		---	New; upstream gene 1	---	---	3	---
yicE	-24	258550_2650_0068	HTPS (454)	2	10_S70	gtcaGCTAAAATgccc	4.82	---	---	---	---		---	New; upstream gene 1	---	---	2	---
yicG	14	245641_2870_0144	HTPS (454)	2	10_S38	gagaACCATGCTGTtaca	4.17	---	---	---	---		---	New; downstream gene 1	---	---	5	---
yicN	-18	258744_1508_1081	HTPS (454)	1	10_S70	tccaGATATCATgagt	4.19	---	---	---	---		---	New; upstream gene 1	---	---	3	---
yidA	-24	219064_2867_2760	HTPS (454)	1	10_S70	tcgcGTTAGCATgggt	4.4	---	---	---	---		---	New; upstream gene 1	---	---	3	---
yidC	-210	270928_0856_2431	HTPS (454)	1	35_S70	gccaCTGTCGCCTggct	2.4	---	---	---	---		---	New; upstream gene 2	---	---	3	---
yidF	-12	215621_3132_1659	HTPS (454)	1	35_S70	ttatCTCTCGCAAtact	3.25	---	---	---	---		---	New; upstream gene 2	---	---	3	---
yidL	-2	B3680	DMTSS 5' RACE	---	10_S70	ttctGTTAAGTTcagg	3.15	---	---	yes	---		---	---	---	---	---	---
yidZ	-46	245392_3014_1822	HTPS (454)	1	10_S70	tgccTGTAGCATagtg	3.11	---	---	---	---		---	New; upstream gene 1	---	---	3	---
yieN	-38	B3746	DMTSS 5' RACE	---	10_S70	aacgTCTATACTcgca	4.04	---	---	---	---		---	---	---	---	---	---
yifK	-64	166645_3419_3714	HTPS (454)	2	35_S70	gcttTATTTGCCAtttc	2.79	---	---	---	---		---	New; upstream gene 1	---	---	2	---
yifL	-103	244174_3487_3034	HTPS (454)	2	10_S70	aagcGTTATACTcgca	5.41	---	---	---	---		---	New; upstream gene 1	---	---	2	---
yifO	-37	258015_1622_3819	HTPS (454)	1	35_S70	attaCGATGGCCGcatt	2.53	---	---	---	---		---	New; upstream gene 2	---	---	3	---
yigA	586	257521_0519_2699	HTPS (454)	2	35_S70	gttgATAGTGACTggca	2.52	---	---	---	---		---	New antisense; intragenic region	---	---	7	---
yigB	-60	247602_0716_1363	HTPS (454)	1	10_S70	caaaTCTATACTcatc	4.04	---	---	---	---		---	New; upstream gene 5	---	---	3	---
yigI	-30	B3820	DMTSS 5' RACE	---	10_S70	gaagCATAAAATcaac	3.17	---	---	---	---		---	---	---	---	---	---
yigM	25	126067_0441_0508	HTPS (454)	2	10_S70	gctaCTTATCATcacc	4.07	---	---	---	---		yes	New; downstream gene 1	---	---	5	---
yigM	-24	274456_0662_2509	HTPS (454)	1	10/35_S70	tggtCAGTTGTCAacct	4.24	cttcGCTACAATggat	3.92	---	14		yes	New; upstream gene 1	---	---	3	8.16
yigZ	-26	234475_1259_3858	HTPS (454)	1	35_S70	atcgCTACTGGCAccgt	3.09	---	---	---	---		yes	New; upstream gene 2	---	---	3	---
yigZ	-341	222041_3882_0923	HTPS (454)	1	35_S70	gataTGAGTGAAGaagc	2.48	---	---	---	---		yes	New; upstream gene 2	---	---	3	---
yigZ	-34	167316_2444_1303	HTPS (454)	1	35_S70	attcGTATCGAAGacaa	2.46	---	---	---	---		yes	New; upstream gene 2	---	---	3	---
yigZ	-2	216884_3764_3052	HTPS (454)	1	35_S70	aaacAACGTGGAAaaca	2.89	---	---	---	---		yes	New; upstream gene 2	---	---	3	---
yihD	-21	B3858	DMTSS 5' RACE	---	10_S70	ccctGCTAACGTgtct	4.33	---	---	yes	---		---	---	---	---	---	---
yihG	-24	304548_1443_1610	HTPS (454)	1	10_S70	ttctGCTAAAATctgc	4.82	---	---	yes	---		---	New; upstream gene 1	---	---	3	---
yihV	-25	233959_3721_0657	HTPS (454)	1	10/35_S70	ccgtCACTTTTTAaaca	3.61	tgaaATTAAAATgaac	3.53	---	15		---	New; upstream gene 1	---	---	3	7.14
yjbB	-128	200154_0641_1109	HTPS (454)	2	10_S70	aacaCTTATACTggaa	4.39	---	---	---	---		yes	Known by RACE; upstream gene 1	yjbBp	1	no assigned	---
yjbB	660	182753_2688_1640	HTPS (454)	3	10_S70	tggtGCTAACCTcggt	4.41	---	---	yes	---		yes	New; downstream gene 1	---	---	5	---
yjbB	-130	B4020	DMTSS 5' RACE	---	10_S70	aacaCTTATACTggaa	4.39	---	---	---	---		---	---	---	---	---	---
yjcE	587	250177_3801_2770	HTPS (454)	1	10/35_S70	ggtcGAATTTATGaaag	4.61	tggcGGTATTCTcgcc	2.42	---	17		---	New; downstream gene 1	---	---	6	7.03
yjcO	-24	007742_2689_3523	HTPS (454)	2	10_S70	actcTTTATACTggtt	4.3	---	---	---	---		---	New; upstream gene 1	---	---	2	---
yjeA	-25	B4155	DMTSS 5' RACE	---	10_S70	tgcgAGTAGACTtcgt	3.06	---	---	---	---		---	---	---	---	---	---
yjeF	1113	266126_0232_2183	HTPS (454)	1	10/35_S70	gaacCTGCTGGCAatca	3.05	aagcGTCACAATcgcg	2.94	---	18		---	New; downstream gene 1	---	---	6	5.99
yjeH	-44	177153_3476_3628	HTPS (454)	4	10_S70	ttgtGCTACCATcgaa	3.87	---	---	yes	---		---	New; upstream gene 1	---	---	2	---
yjeI	-48	292970_1169_1865	HTPS (454)	1	10_S70	tcttTCTAGTATaaga	2.78	---	---	---	---		yes	Known by RACE; upstream gene 1	yjeIp	0	no assigned	---
yjeI	-497	125760_0751_0736	HTPS (454)	5	10_S70	agcgTCTAAACTggct	3.66	---	---	---	---		yes	New; upstream gene 1	---	---	1	---
yjeI	-48	B4144	DMTSS 5' RACE	---	10_S70	tcttTCTAGTATaaga	2.78	---	---	---	---		---	---	---	---	---	---
yjeS	-22	244245_1131_3354	HTPS (454)	2	10_S70	gtgtGGTATACTtacg	5.22	---	---	yes	---		---	New; upstream gene 1	---	---	2	---
yjfO	5	B4189	DMTSS 5' RACE	---	10_S38	aggcACTACACTATggtt	5.16	---	---	---	---		---	---	---	---	---	---
yjgF	-33	B4243	DMTSS 5' RACE	---	10/35_S70	gctcCCTATAATgagc	4.17	attgCGGTTGGTAataa	3.12	---	14		---	---	---	---	---	---
yjgK	-26	009056_3375_1806	HTPS (454)	1	35_S70	agcgGAATTGATTatct	2.85	---	---	---	---		---	New; upstream gene 1	---	---	3	---
yjgN	861	015622_3852_2778	HTPS (454)	4	10_S70	cgcaGTTAATCTatta	4.42	---	---	---	---		---	New; downstream gene 1	---	---	5	---
yjgP	-206	260471_1166_3059	HTPS (454)	3	10_S70	tacaGATAGAATtgca	3.87	---	---	---	---		---	New; upstream gene 1	---	---	2	---
yjgQ	-175	203027_1393_2416	HTPS (454)	2	35_S70	acgcGTACTGTCGatgc	2.52	---	---	---	---		---	New; upstream gene 2	---	---	2	---
yjjK	493	273911_0347_2670	HTPS (454)	1	10/35_S70	gctaCGTCTGCCGgact	4.41	aatcGCTAACCTctcc	2.84	---	20		yes	New; downstream gene 1	---	---	6	7.25
yjjK	-44	283709_0763_1632	HTPS (454)	1	10_S70	aaagGCTACACTtcgc	4.19	---	---	---	---		yes	New; upstream gene 1	---	---	3	---
yjjX	-26	312740_1447_3543	HTPS (454)	2	10_S70	tttcCGTATACTgctg	4.21	---	---	---	---		---	New; upstream gene 1	---	---	2	---
yjjZ	-139	223482_4028_1753	HTPS (454)	5	10_S70	atcaTTTAGATTacta	2.77	---	---	---	---		yes	New; upstream gene 1	---	---	1	---
yjjZ	-261	143282_2619_1987	HTPS (454)	2	10/35_S70	tcatGGCGTTAAGtggg	4.14	ggcgGATAAACTccag	2.93	---	23		yes	New; upstream gene 1	---	---	2	7.07
ylaC	-34	265275_1485_1504	HTPS (454)	3	10_S70	ccacGTTAAAATaggg	5.08	---	---	---	---		---	Known by RACE; upstream gene 1	ylaCp	-3	no assigned	---
ylaC	-38	B0458	DMTSS 5' RACE	---	10_S70	ccacGTTAAAATaggg	5.08	---	---	---	---		---	---	---	---	---	---
yliG	-35	279493_0861_2488	HTPS (454)	1	10_S70	actcTGTAGAATccct	3.47	---	---	---	---		---	Known by RACE; upstream gene 1	yliGp	0	no assigned	---
yliG	-35	B0835	DMTSS 5' RACE	---	10_S70	actcTGTAGAATccct	3.47	---	---	---	---		---	---	---	---	---	---
yliJ	-38	349858_1197_2863	HTPS (454)	4	35_S70	ccagCTGTTGCTTaaaa	2.77	---	---	---	---		---	Known; upstream gene 1	yliJp	1	no assigned	---
yliJ	-39	B0838	DMTSS 5' RACE	---	35_S70	ccagCTGTTGCTTaaaa	2.77	---	---	---	---		---	---	---	---	---	---
ymdB	283	119535_1151_1130	HTPS (454)	2	10_S70	gataGGCATCCTgcaa	3.41	---	---	---	---		---	New; downstream gene 1	---	---	5	---
ymdC	-64	B1046	DMTSS 5' RACE	---	10_S70	aacaGGTATACTttgt	5.22	---	---	---	---		---	---	---	---	---	---
ynaI	-51	B1330	DMTSS 5' RACE	---	10/35_S70	tcgcGGTAAAATagcc	4.9	ctgaCTATTGATGatct	3.58	---	17		---	---	---	---	---	---
yncA	-27	238551_1019_3414	HTPS (454)	2	10_S70	tttcGATAGTATtgat	3.26	---	---	---	---		---	New; upstream gene 1	---	---	2	---
yncB	-28	211249_3735_1460	HTPS (454)	2	10_S70	gcctGCTACTATtgat	3.63	---	---	yes	---		---	New; upstream gene 1	---	---	2	---
yncD	-118	235431_2867_3669	HTPS (454)	1	35_S70	gtttCATTTTCCAtaaa	3.08	---	---	---	---		---	New; upstream gene 1	---	---	3	---
yncE	448	078928_0087_0203	HTPS (454)	4	35_S70	cgctCTCTTTACCaata	2.78	---	---	---	---		yes	New antisense; intragenic region	---	---	7	---
yncE	484	232852_3545_1726	HTPS (454)	2	35_S70	tttgATATTCCCGccat	2.41	---	---	---	---		yes	New antisense; intragenic region	---	---	7	---
yncE	63	234180_1888_2323	HTPS (454)	2	10_S70	tactGTTAGGTTcatt	2.83	---	---	yes	---		yes	New; downstream gene 1	---	---	5	---
yncG	-22	243909_3473_2847	HTPS (454)	1	10/35_S70	aatcCTTTTGCTGgtta	3.17	ctgtCCTACACTtaat	3.88	---	19		---	Known by RACE; upstream gene 1	---	-3	No assigned	7.05
yncG	-22	B1454	DMTSS 5' RACE	---	10_S70	ctgtCCTACACTtaat	3.17	---	---	---	---		---	---	---	---	---	---
ynfA	-29	154293_0613_1135	HTPS (454)	1	35_S70	ttggCGCTTTGCTcaca	3.05	---	---	---	---		---	New; upstream gene 1	---	---	3	---
ynfB	-99	B1583	DMTSS 5' RACE	---	10_S70	atcaTGTATAGTtata	4.04	---	---	---	---		---	---	---	---	---	---
ynfH	530	303209_1437_3348	HTPS (454)	2	10/35_S70	atacTTGCTGCCGcaat	3.62	tcgcGTTACATTtaat	2.44	---	22		---	New; downstream gene 4	---	---	5	6.06
ynhG	-139	161211_3188_3094	HTPS (454)	1	10/35_S70	cgcgCAATTCGCGccaa	4.77	cttaGCTAAACTaaaa	3.9	---	20		---	New; upstream gene 1	---	---	3	8.67
yniB	-31	B1726	DMTSS 5' RACE	---	10_S70	tacaGGTAAACTaagt	4.85	---	---	---	---		---	---	---	---	---	---
yniC	32	147594_1453_0575	HTPS (454)	1	35_S70	ggagAGGTTGTAAtgtc	2.73	---	---	---	---		---	New; downstream gene 1	yniCp	86	5.5	---
yniC	-56	B1727	DMTSS 5' RACE	---	10/35_S70	aggcGATATGATaggc	3.51	atatCTGTTTTCGccca	2.75	---	15		---	---	---	---	---	---
ynjA	-204	211815_3420_2070	HTPS (454)	1	10_S70	atcaGCTATGCTgccg	4.1	---	---	---	---		---	New; upstream gene 4	---	---	3	---
yoaB	-18	246748_3602_2730	HTPS (454)	1	35_S70	cggcGACCTCACAttgt	2.43	---	---	---	---		---	New; upstream gene 1	---	---	3	---
yoaF	-24	338729_0638_3828	HTPS (454)	1	10/35_S70	aataGTGCTGCAAaaca	2.95	ccgcGATACTCTaatc	2.88	---	18		---	New; upstream gene 1	---	---	3	5.83
yobD	-578	248849_0923_1073	HTPS (454)	4	35_S70	gcagAGATCGACGacgg	2.79	---	---	---	---		---	New; upstream gene 1	---	---	2	---
yobF	-25	222347_3553_1101	HTPS (454)	8	35_S70	aaatGGCTTGCCAtaat	5.17	---	---	---	---		---	Known by RACE; upstream gene 1	yobFp	-1	no assigned	---
yobF	-26	B1824	DMTSS 5' RACE	---	35_S70	aaatGGCTTGCCAtaat	5.17	---	---	---	---		---	---	---	---	---	---
yohF	-26	197379_0759_3580	HTPS (454)	2	10_S70	gcctTCTATACTtaac	4.04	---	---	---	---		---	New; upstream gene 1	---	---	2	---
yohJ	-21	216798_0447_2913	HTPS (454)	1	10_S70	taatTGTATGATgaat	3.11	---	---	---	---		---	New; upstream gene 1	---	---	3	---
ypdA	-24	223750_3527_0501	HTPS (454)	7	10/35_S70	aaacGGCCTGCTGgtca	3.81	gttaCCTATCATagag	3.61	---	21		---	New; upstream gene 1	---	---	1	7.42
ypeC	-468	323695_0563_2170	HTPS (454)	1	35_S70	gcagATGGTGGCAaatc	2.59	---	---	---	---		---	New; upstream gene 1	---	---	3	---
ypfH	-19	257169_0835_0433	HTPS (454)	1	10_S70	gcggCGTAAAATtaat	3.88	---	---	---	---		---	New; upstream gene 1	---	---	3	---
ypjD	44	223231_0093_3460	HTPS (454)	7	10/35_S70	gcaaCGGTTGGAGcagc	5.15	tgacGCTATACTgctt	2.64	---	17		yes	New; downstream gene 1	---	---	4	7.79
ypjD	-430	169654_3013_1485	HTPS (454)	4	35_S70	gcttCTCGCGCAGgaac	2.48	---	---	---	---		yes	New; upstream gene 1	---	---	2	---
yqcA	-43	182559_0551_0383	HTPS (454)	1	35_S70	ctgcTTCCTGAAAatga	2.43	---	---	---	---		---	New; upstream gene 3	---	---	3	---
yqcD	-30	B2794	DMTSS 5' RACE	---	10_S70	accaGATACACTtgtc	3.56	---	---	---	---		---	---	---	---	---	---
yqeB	871	238787_0657_1901	HTPS (454)	2	10/35_S70	ggagATATCGCCAgtgg	3.8	cgtcTGTATCATgcgg	2.72	---	20		---	New; downstream gene 1	---	---	5	6.52
yqeF	-21	184406_1605_3817	HTPS (454)	2	10_S70	atcaTTTACTATtgca	2.78	---	---	---	---		---	New; upstream gene 1	---	---	2	---
yqhA	-25	279413_0510_3638	HTPS (454)	1	10_S70	ttgcGATATACTgttg	4.51	---	---	---	---		---	New; upstream gene 1	---	---	3	---
yqiA	-362	097340_3115_3151	HTPS (454)	1	35_S70	tcgcCGCCTGCTGgcaa	3.3	---	---	---	---		yes	New; upstream gene 4	---	---	3	---
yqiA	-143	097340_3115_3151	HTPS (454)	1	35_S70	ccgcCTGCTGGCAacgc	2.94	---	---	---	---		yes	New; upstream gene 4	---	---	3	---
yqjA	-18	197293_3233_0109	HTPS (454)	1	35_S70	tgcgGTAGTGCATcttt	2.51	---	---	---	---		---	New; upstream gene 1	---	---	3	---
yqjC	-414	167769_0271_2061	HTPS (454)	2	10_S38	agagTCTACGCTGGcg	4.99	---	---	---	---		---	New; upstream gene 1	---	---	2	---
yqjI	-27	B3071	DMTSS 5' RACE	---	35_S70	tttaCACTTGCAAgaac	4.94	---	---	---	---		---	---	---	---	---	---
yqjK	-143	262312_0759_4039	HTPS (454)	1	35_S70	tgggCGGTTGACCcgca	3.3	---	---	---	---		---	New; upstream gene 4	---	---	3	---
yraM	-130	235487_3391_1342	HTPS (454)	3	35_S70	gtccGTATTGCCGattt	4.5	---	---	---	---		yes	New; upstream gene 1	---	---	2	---
yraM	-16	254531_0165_3515	HTPS (454)	1	35_S70	tcccCGCTTCACGgcag	3.57	---	---	---	---		yes	New; upstream gene 1	---	---	3	---
yrbA	-29	228019_1738_1936	HTPS (454)	3	10_S38	ttgcTCTAAGATGTttcg	3.26	---	---	---	---		---	New; upstream gene 1	---	---	2	---
yrbE	-363	197150_1657_0821	HTPS (454)	1	35_S70	cgctATCCTGCCGgcga	3.5	---	---	---	---		yes	New; upstream gene 2	---	---	3	---
yrbE	-11	197150_1657_0821	HTPS (454)	1	10_S38	tcacGCTGATCTTTtacc	4.08	---	---	---	---		yes	New; upstream gene 2	---	---	3	---
yrbG	-62	192262_0511_3034	HTPS (454)	8	10_S70	taaaGTCAAAATtaag	3.63	---	---	---	---		---	Known sigma 70; upstream gene 1	yrbGp	2	no assigned	---
ysdC	-11	160240_3849_1517	HTPS (454)	1	35_S70	atcgGTATTGAAAgccg	3.93	---	---	---	---		---	New; upstream gene 4	---	---	3	---
ytfH	-30	259377_1521_3912	HTPS (454)	1	10_S70	aacaCCTAAACTtact	3.75	---	---	---	---		---	New; upstream gene 1	---	---	3	---
ytfL	420	261893_2373_1047	HTPS (454)	2	10_S70	tttgCGTATCATcaac	3.89	---	---	---	---		---	New; downstream gene 1	---	---	5	---
zapA	-119	181457_0449_2062	HTPS (454)	8	10_S70	tcatGATATGCTacca	3.46	---	---	yes	---		---	New; upstream gene 1	---	---	1	---
znuA	-29	255202_3356_2640	HTPS (454)	1	10/35_S70	tttaGTCTTGCAGtagt	5.46	aaatGTTATAATatca	3.17	yes	14		---	New; upstream gene 1	---	---	3	8.63
zraS	-31	241706_1784_2663	HTPS (454)	2	10_S70	agatGGCATGATttct	2.77	---	---	yes	---		---	New; upstream gene 1	---	---	2	---
zupT	-6	222773_2834_1627	HTPS (454)	1	35_S70	agttATTTTGACGatct	2.88	---	---	---	---		---	New; upstream gene 1	---	---	3	---
zur	-28	249574_3324_0476	HTPS (454)	1	10_S70	acatGGTAAAGTaagg	4.78	---	---	yes	---		---	New; upstream gene 1	---	---	3	---

## Sheet: DMTSS data
Directed Mapping of Transcriptional Start Site Data
ID_Bnumber	ATG distance	Transcriptional Start Sites and Downstream sequences
b0905	167	Catgtccgatatttatccggc
B1288	161	Aattgggttctgacatcgttc
b3894	131	Gcgacaaacgtccgttctcaa
B1055	121	Acccgtgacgctttatatcag
B3809	117	Ggtagggtttgaccaactgct
B2935	92	Tgggtatggctgacattgccg
B2682	72	Gattgttattagttatattcc
b3323	65	Tgctatttgttgggtgaggct
b2532	53	Gggttctgttgcccgtgccat
b0118	47	Ggattgcgcccaaacccctgg
B3234	46	Gggttaactctctcggcgtca
B1084	44	Gcgttgcccttgtagatgggc
b3857	43	Ggtaaagccagacgaatgggc
B2063	26	Ttgtgacatttgtcatacaac
b1220	24	Ggaaaacactttgctgaaatt
b3323	19	Gttattctttcctggttgtgt
B0877	18	Atgtataaccattgatttcat
b1997	17	Agtttttagactagtcattg
B3511	16	Aggcaacaattttgaagtttg
B2735	9	Aggacaaaggaaggagcaaaa
B4189	5	Ttagcaggaaacgtaatagcg
b0174	-2	Gcgtgatgttgtctgctactc
B3680	-2	Ttgtgagcataattcgccgga
b1276	-5	Agctatgtcgtcaaccctacg
B3885	-5	Caaaaatgctctatatctttg
B3930	-7	Gcgtattatgactgaacaaca
B0597	-8	Gcataagcatgatctggaaac
B0149	-9	Agaaaaagcatggccgggaat
b3233	-9	Gagatgttcatgacctggg
B1761	-12	Ggttttatatctatg
B3847	-14	Cagaagggtaaaaaatggaat
B4235	-14	Aaactctctacattatggca
B2672	-15	Ttacatcgaattctaatgggg
b1894	-16	Tttttgaggtgctccagtggc
b2741	-16	Gggtaggagccaccttatgag
b0162	-17	Tgcataacggaggacttatgg
B0240	-17	Atcacaacaggagatagcaat
B0436	-17	Ttttttgaggtaacaagatgc
B1015	-17	Ttttttggagactttagatgg
b4069	-19	Ctacaaggagaacaaaagcat
B4123	-19	Ttatcgcgagggttcacacat
B0427	-21	Gaatttaaaacagaggtggta
B1127	-21	Acaaaaagtgagggtgactac
b2388	-21	Ctttagcggagcagttgaaga
B3742	-21	Tcttaataaaggtggcggttt
B3858	-21	Tcaagagtaaggagcatcact
B1376	-22	Ggatactaaaacaggaggttt
B1454	-22	Tttaaaagattgtgaggggca
B2249	-22	Ataacaaaagcaggagataac
B4372	-22	Ctgacaacaggagcgattcgc
b0577	-23	Tgctgttgtataaaggagacg
B1059	-23	Accatgagagcagagagaaaa
b1601	-23	Aggaagaaaaaacggggac
B4135	-23	Tgggaaagacggaggaaaata
B0382	-24	Tactttggataaggaaataca
B1646	-24	Gaatgcacaatgaacggaggt
B2042	-24	Accattttacaggtggatga
B3210	-24	Aggttgtcgtgaaggaattcc
B3298	-24	Catattaaatagtaggagtg
B3707	-24	Gtgtcttgcgaggataagtgc
B4056	-24	Gagagttttatcaaggag
b0252	-25	Ttttcccgttatgaggagtct
B0426	-25	Atcaaaaatgaagggagagga
B0643	-25	Agttaacgacccgggagatga
B1342	-25	Ataatgcgttgatgatggagg
B1439	-25	Atctgcacataattacgattc
B2411	-25	Gggtttttagcattgatggtg
B3157	-25	Attgttgaaacagggagtaaa
B3291	-25	Ttgtcggcttcatagggagaa
b3365	-25	Taatagaaaagaaatcgagg
b3592	-25	Tttttcctcgcacaaaggact
B4149	-25	Gaaaaaaaccagtaaggaaac
b4155	-25	Cttgtcaaaaactggagattt
b4233	-25	Gcagattaaaaaaggatag
b0750	-26	Ttaagcctgtaaaacgagatg
b0759	-26	Ataccataagcctaatggagc
B0870	-26	Atttcccgtcataataaggac
B0956	-26	Agttacacggtaacattgaga
b1187	-26	Ttttgctgtgttatggaaatc
B1539	-26	Acacaaaagcgttgaggaaca
B1540	-26	Gttaactcactcacaagcaag
b1594	-26	Gagcgcgaaaatatagggagt
B1824	-26	Gggttaaacgaggtacagttc
B1845	-26	Atgtttcaaccagaaagaaca
B2997	-26	Aggtcttcgcaacggaataac
B0200	-27	Acatgccttattaaggagcta
B0219	-27	Acccttcgcataaaggagttg
b0871	-27	Gttatcacattcaggagatgg
B0963	-27	Taggaaagttaactacggatg
b1251	-27	Aactttcccgaacaaggagtt
b1535	-27	Acaaggaactgtgaaaaagga
B1757	-27	Ctcaaaactacaatgtcggga
B2013	-27	Attaacattcatctggttaat
B2989	-27	Acactaccactcagaaggcaa
B3071	-27	Tatctaattaagcaaaaggag
B3929	-27	Ttctcgcagcaactgaatgtt
B4177	-27	Tttttaagcaaacggtgattt
B0888	-28	Attgtctgccaacaactatgg
b1421	-28	Gagtaaacctggacgagaga
B1919	-28	Atcacaacaacacacatcgga
b2923	-28	Atcagatacttaattcgga
B3655	-28	Ttatgtgcatttcacgggatg
B3775	-28	Ctgacaattattcactcaagg
B0096	-29	Ttggataggtaatttggcgag
B0391	-29	Gatgttcaactaccaaacagg
B0791	-29	Gtagagataaattcttcagga
B1089	-29	Ggataaaccgtaattgaggag
B1256	-29	Gtttttataaccataacgacg
B1493	-29	Tgcgatccaatcattttaagg
B1789	-29	Gcttattattttttggcaagg
B2897	-29	Gtactggattttcgtgagaca
B3075	-29	Gcacatcagggaaagtaaaaa
B3087	-29	Agaatccctttatggagtatc
b3612	-29	Ttttgactcttgagtatg
B4255	-29	Tatcggcaggacattaagagg
B0166	-30	Tgtgtttactgatatgaaaag
B0710	-30	Tgtagctatcagaatacggaa
b2794	-30	Tttagtttatctggtttatg
B3493	-30	Gttcatgtcctcaaaatggcg
B3639	-30	Ttctggtgtcaccctacagga
b3820	-30	Tttcattaaccaatgaagtgt
B0611	-31	Attcagtgtatgtatgagttc
B0828	-31	Agtggcgaaccacccttaatg
B0865	-31	Tttcagagcgatcgcttataa
B0932	-31	Cagactctataaaagatgcta
B1726	-31	Tgaaacgacgcgtcttaatc
B2114	-31	Cccttttcactattaagaagt
b3180	-31	Gttttcaatcccaacgtaagc
B4042	-31	Ttgacgctcataatgtaaaaa
B4052	-31	Cccattctttatctcggtaac
B0376	-32	Agttaccttcattcaatctat
B1266	-32	Gcaaaaaacattatccagaac
b1421	-32	Tcaggagtaaacctggacgag
b1696	-32	Tttttgcttgctcatggaata
B0126	-33	Acgtaattatttggttaca
B0814	-33	Ttaggacttatttgaatcaca
B1661	-33	Aggttctgatcaccgaccagt
B2898	-33	Ttaatacgccgttaagcaact
b3572	-33	Ttccttgctacagagttcga
b3916	-33	Tttcattttgcattccaaagt
B3961	-33	Gccatgaactatcgtggcgat
B4243	-33	Cagactttttaccgctgtaat
B1782	-34	Gcccgctaaacatttgtttaa
B2096	-34	Ttttgaaatcgaaaacaaacg
B2414	-34	Ttgtatcccaatttcatacag
B3009	-34	Ataaaggcttaaacgctgttc
B4226	-34	Acttgtttgccacatattttt
B0835	-35	Cctgacctttcctgtaactga
B3499	-35	Cgggccgatttttacttaccg
b4484	-35	Gttgaatcgcgacagaaag
B0607	-36	Gaatgatttgttcatgattaa
B0637	-36	Ccatttttatctatttgattc
b1237	-36	Aacaaaccacccca
b1779	-36	Aaccttttattcactaacaaa
B2000	-36	Ggcttttttattcaccctcaa
b2313	-36	Gaacaggatgacagggcgt
b2388	-36	Aaagaattattttgactt
b4025	-36	Aaagtcacaattctcaaaa
B0458	-38	Tgttccctggaaagttgcaga
B0910	-38	Ggttatgttaacggtacgcct
b1676	-38	Tttctcccatccttctcaact
B1677	-38	Gctacatggagattaactcaa
B3472	-38	Atgagccgttatggccgttta
B3746	-38	Tttacgcagaacttttgacga
B0838	-39	Ctgttcagcctgtggctgcct
B1333	-39	Ttacaaactgctgtgacagtt
B2520	-39	Ttcgacgttgctaacgggcca
b2988	-39	Tgacctctgtccggttaatg
B0452	-40	Actttggcttgctgcggcagc
B0529	-40	Atccccttcgatctacgtaac
b2098	-40	Atcgcgtaccttacattacct
B2418	-41	Ttggattacgatgaggatcat
B2426	-41	Aatggagtgtaacgctctgta
b0386	-42	Agcgattatcaaaacaatgaa
B0436	-42	Ggtaagagttgaccgagcact
B0772	-42	Ttcaacggattcatttttcta
B1415	-42	Tgtattcaccgaaaacaaaca
B3426	-42	Aacgaacatttatgagcttta
b3894	-42	Gcgtttgttttgccctattta
b2785	-44	Tgggacaattaaggtcacact
B1188	-45	Tgaggtgctccacacagagag
B2009	-45	Ttttgcaactatactgtatat
B2343	-45	Aacgtttatctggcac
b3396	-45	Gtttgtttataaactgcccaa
B3963	-45	Tggtatagtgccagcagtact
B4034	-45	Gtttaggtgttttcacgagca
B1233	-46	Tactcaggcggttaatacgcc
b0008	-47	Agaccggttacatccccctaa
B0465	-47	Tttgactttttcaggtcgttc
b2146	-47	Tttactaaacgctcgccttaa
B2780	-47	Gtcttggttattccatcgtcg
B4144	-48	Acacggacgacgcgagtggcg
B0119	-49	Aatggcgcaatgcgatttcgg
B3364	-49	Ctcgcggcatatcccgctatg
B4143	-49	Gcgtaatccgcgcacgacact
b1004	-50	Agtggtagcgaatcgctac
b0118	-51	Gtgaagagaatcgcctgccgc
b1276	-51	Ttcaccctgaagagaatcagg
b1330	-51	Gccaggggtttccggcatgac
B3528	-51	Gcaggtaccccataaccttac
B0329	-52	Aacccaataatgtgggtgggt
B2426	-52	Ttttcagagggaatggagtgt
B1205	-53	Ataaggaagaggggtattccc
B3554	-53	Gtcagacacgcgtgtgtcgtt
B3930	-53	Ttttcatcattgtttgatggg
B0926	-54	Ttgtgcgccagaagtgcatat
B1084	-54	Gcgttactttgcccgcagctt
b1162	-54	Agtattattgggtcgtgtaca
B3012	-54	Ttcacaacacctcaccggagc
B0865	-55	Gatatcattattatcgtagaa
b2741	-55	Ggaaccnggcttttgcttgaa
B1325	-56	Acagcaaacgctatttgcgct
B1727	-56	Ttaatcataagcacggcttaa
B3747	-57	Ttttttgtgggccaagggact
B0478	-58	Tgtaattttggttttcccggc
B1614	-58	Aggcttataacaccttcaggc
B2610	-58	Aaaatactgatgatgtgtcg
B0930	-59	Ccccccatttacgggtggaca
B1635	-59	Tttttttttgttcagcaacg
B2175	-59	Gcttggcatttttttataacg
b2464	-61	Tttctcagaagtgtgaatta
B2215	-62	Ggttaatcagtatgcagtggc
B2869	-62	Tgatctgtgaaccatcaacgt
b3919	-62	Agacctgctgccctgcggggc
B0893	-64	Tgtatccctgtggtcgcaggc
B1046	-64	Tgttatgatgaagaaaacgcc
B1550	-64	Gtttgcaccatataatcgact
B1637	-64	Tttcgcatctggcgaaaagtc
B1761	-64	Tgcaaaagcacatgacataaa
B2009	-64	Tcattccttgtggttttaatt
B2924	-64	Actgcccgtcataaggcggcg
b3346	-66	Ccgcatcattaatgagcc
b1060	-67	Ttgcttcagataaaaacgcat
B2414	-67	Ttccgcatattctctgagcgg
b0292	-68	Tgtaccagcaggggtagcccc
b0625	-68	Tatgagtgataagtgtaac
B1298	-68	Atattgaacataaaggtcatt
B2000	-68	Tttaccctgccggtatccacg
B2494	-68	Ggcgcggtgggaacgatattt
B2609	-69	Gcttttaatatgacaccggac
B1179	-72	Ggcatggactcaacaaaccgt
B4051	-73	Agttaccgagataaagaatgg
B0439	-76	Tacatgttaatagatggcgtg
B2935	-76	Ttttccggcgtagcccaaaac
B0376	-77	Taattcgccctttgcaatcta
B0866	-77	Tgatatcctttcaataatagc
B2240	-77	Aactcaagaaacggcaggttc
b1676	-78	Gaggcaccaccactttcgtaa
B2779	-78	Ttagagcggcaacgcgtaccc
b3916	-78	Attcgttggatcacttcgatg
B0065	-81	Taacgaatcagacaattgacg
B0919	-81	Tcaacaattgatctcattcag
B2215	-81	Ttgccgactgattaatgaggg
B1288	-82	Tttatctgttcgtactgttta
B1452	-83	Tttataacaagagcgtaacga
B1619	-83	Tgtcctttcctcaaggttaat
B3089	-83	Ttgcaaacactttgttacatc
b3894	-84	Gatgaactggctatttttaac
B4208	-84	Gtcccgatacagattcgtcgt
B0628	-85	Gttaattcaaaaatagttgat
B2418	-86	Ttttgtgatagccgatttgac
b1160	-87	Tttttttgaggggggggtaat
B3928	-89	Gaatgatttgttcatgattaa
B2513	-90	Tttgcgctctggtgagcaaac
B3234	-90	Tggtgtctcattgttagccgt
B3157	-92	Agcaatttcatatggaattgt
b0292	-93	Gttagcgtacagttcgacgcg
b4200	-93	Gtcatttttcagccgaccttt
B1015	-94	Gccctggtaaaacataaactc
B1866	-94	Ttttttcattcagttgtgaca
b3298	-94	Gccaatcttttgtatgtctgt
b0118	-97	Ttgcggtactgggcatttacc
B1583	-99	Gcgacataatatcatcaatat
B1641	-99	Atatttggtagaacatgtaac
B1101	-102	Taaataaagggcgcttagatg
B2997	-102	Gataaccataataaatgtgtg
B3346	-102	Tggaaagcggaacctccgctg
b4206	-102	Atcccgtatgaatataataaa
B0401	-103	Gagtatttcccgctaaaattg
b2741	-103	Ggaaatccgtaaacccgctgc
b1854	-104	Ttatacgacatccgaatgaga
b3936	-105	Cgcgccttcgtacgaaa
B4000	-105	Gcgaaaaaaagtggctatcgg
B2521	-107	Ttttagtgagaattgtggctc
B0929	-110	Agacacataaagacaccaaac
B2095	-111	Attatttgcagtcggctaaat
B0925	-117	Taagcctgatgagtaacaggc
b0174	-119	Atctgatcgtaagtagttgg
B2513	-119	Gtggctaacggcacagcagta
B3298	-126	Gcaaagttgggttgagctggc
B2346	-128	Agcaaatcagggcgtctggac
B3495	-128	Tggtcttaacactgaatcttt
B2696	-130	Tttaacagaatgtaatgccat
b4020	-130	Aggctggaataatcttagccg
B4053	-130	Gggacggtacgcctgaccttt
B0023	-132	Gccatcactacgtaacgagtg
B0957	-133	Gccaggggtgctcggcataag
B3747	-135	Gggtatttttctttgagccag
B1015	-138	Ttaaatcgattgtgaataacc
B0436	-140	Gtcctatttgaatgctttcgg
b1783	-143	Acgttgttctcatcgtcgata
B2513	-150	Ccgcgttgctgtggtgctggg
B2104	-151	Tctgcgatttatcatcgcaac
B4143	-152	Cgacatcgttattttcaacga
b1854	-155	Gttacttaatttaagtgacga
B0169	-163	Ccggacttccgatccatttcg
b2741	-172	Aaaaaatagcgaccatgggta
b0733	-174	Gtgggatcaatttgagttttt
B3355	-180	Tgagcgtacacttgaacagaa
B1866	-182	Tttcaggcccgatataaagtg
B4053	-193	Gaaaacagtgatttaaaaggc
b0513	-206	Gaatatcgccacaaagtcagc
B1661	-212	Gagttgttaaagctacgataa
B3747	-213	Gcgtcctttcgtcaaaagttc
B4143	-242	Ggctaaatccacccgcggcga
B3041	-252	Gcttattctcagggcggggcg
B0462	-282	Gcgtaacccgtacgccgcgtg

## Sheet: HTPS raw data
Raw Data of HTPS Approach
>224620_1995_3378
aaaaaaaagatggctacgtagctcagttggttagagcacatcactcataatgatggggtc
>300693_0090_1088
aaaaaaacagcaaatccggtggtcgtaacaacaatggccgtatcaccactcgtcatatcg
>248765_3235_3993
aaaaaaagatcaaaaaaatacttgtgcaaaaaattgggatccctataatgcgcctccgtt
>010731_2970_1568
aaaaaaagcactctgcattttggggtgttatggttatagcaggtacagtaattggtggag
>145845_3140_3214
aaaaaacacaacttgtacggtaacgtttatctgtgccattttttcagtacaatcacccta
>227567_1110_2553
aaaaaacacatccggtcaccgggcaacccgaaaggaatacgcagacgtattccttttttg
>232749_1619_1720
aaaaaacacgcgatcgtggcgattaccgaacatatgtgtgatgttgacgaactggcgcat
>273805_1746_2358
aaaaaacaggtgaagatcccgctgggtacgctgctgaccaaacatgttcgcgtaaccgta
>107694_0747_1200
aaaaaacctgtcgtgatcggattggcggtagtggtacttgccgccgtggttgccggaggc
>006634_2477_1714
aaaaaactcactcaaagtgatattcgtggcgtcttcctgcgttctaacctcttccagggt
>160434_1238_1804
aaaaaagagcatctgattcagtttggtggcgcagaaccggtcgaaggtaagcctattgcg
>336530_3251_3429
aaaaaagccaaaccaggtcaggacttcttcccactgaccgttaactatcaggagcgtacc
>159790_1068_2497
aaaaaatagtcgcaaacgacgaaaactacgctttagcagcttaataacctgcttagagcc
>241745_3291_3525
aaaaaatcacagggcagggaaacctgcccttgtttcagcgcgcttttagagcacgcaatt
>309387_0162_2751
aaaaaatgaaaacgtaaaaaggttgggtttcgatgtattgacgggtaaactttgtcgccc
>350422_0156_0233
aaaaacatgaaaacgttaattgcccggcataaagctggtgaacatatcggcatatgttca
>216151_1113_2624
aaaaacattatcaggatgagttcgcggctatcccgctggtgccgaaagcgggcgatcgtg
>154984_3574_3702
aaaaaccacatcaattagctgtataaaagaatttctacagtgattgtaaggtttttttta
>170248_3594_2057
aaaaaccactttgcttctgaatatatctacaacgcctataaagatgaaaaaacctgtggt
>291989_0052_2942
aaaaacctgtcagagagcaatgattacgtaccgcgtccggcatcacgtccggtgacgaaa
>072932_2836_1319
aaaaacgcgcgtttgcccatacgctgggccagctccgccagacggttggagttggaggag
>252314_0251_3131
aaaaacggaggagcacgcatgatccccttacaacatggactgatcctcgcggcaatctta
>149179_1771_1655
aaaaacgtgccatcgccagttcacggctttggttgcaaatcattacccagaataaactct
>201513_0946_2526
aaaaactggaaaaccagcatttcgatgagattactaaggcagggctgaaaaatggcaact
>251244_2264_0551
aaaaagacaatttcgcagtcttgcgccgcattgattagtgcgtatgatagcgtcactgga
>256524_3760_0987
aaaaagattcgctgaaagacgaagtgctgcactctctgctgccgcgtgctttcagccgtt
>233246_2967_1591
aaaaagcacgcgttgaagatgccctgcacgcgacccgtgctgcggtagaagaaggcgtgg
>228461_2257_0983
aaaaagccgcccggcataatatgaaatggcatgagcagttgatctctcatttcgcggtga
>218690_1715_2899
aaaaagccgttcgccgagacacgttggcggttgagcatccctaacgctgcgacctgtaat
>244089_3139_1048
aaaaagcggcgatttaatcgttgcacaaggcgtgagattggaatacaatttcgcgccttt
>091370_2503_2938
aaaaaggatttcgggaaatttttcctgatgcacagtacgtttctgttccggttgccgacg
>009078_0174_1077
aaaaaggcgggtaaacgcctgggtcgtggtatcggttctggcctcggtaaaaccggtggt
>307054_0176_2507
aaaaagtttgtccgcgatgctttcctctatgagtcaaaatggccccaaatgtttcatctt
>196408_1086_0078
aaaaataaacgcacgccgtatcttcagcttattgattccttttttctttttcacttctgt
>216573_0996_0099
aaaaataattgttgcatcacccgccaatgcgtggcttaatgcacatcaacggtttgacgt
>122115_1689_1850
aaaaatacaaaggcggctggatccgtaaaatcaacggcaaactgcagccgcgcatgggta
>008407_1448_2170
aaaaatacatcagcgacattgacagttatgtcaagagcttgctgtagcaaggtagcctat
>226907_1404_3736
aaaaatacggcttgaaacgagccaaatagggttctcgtagggggaataagatgaatattt
>139797_1834_2258
aaaaatagtcgcaaacgacgaaaactacgctttagcagcttaataacctgcttagagccc
>008130_0891_1899
aaaaatcatttttacacttgcaagaacgctcatatcagatataaattagatatatctaat
>243018_1115_3208
aaaaatccgtgttaccgctgaacgtgatccggctaacctgaaatgggacgaagttggtgt
>199922_3093_1148
aaaacaacgttactattttttgctactgcgctgtgtgaaattattggatgctttctgccc
>085289_0509_0274
aaaacaccactatcccgaccaagcacagccaggtgttctctaccgctgaagacaaccagt
>005413_0048_0650
aaaacagtaccgcacaagccggatgcaaactgttcctgacgaaaccgctggggatcggcg
>241189_0788_1523
aaaacataacgttgaactggtagcgatcggtaacggtacagcttcccgcgaaactgagcg
>176551_2515_0242
aaaaccaatcgctttaccattacccggtttactctccgggattaatgtcaaagacaaggg
>225347_1033_2831
aaaaccacatcaattagctgtataaaagaatttctacagtgattgtaaggttttttttat
>246834_3678_3046
aaaaccacgctgctgcgcattatcgccgggctggagcatcaaaccagcgggcatattcgc
>228583_1103_0285
aaaaccgagaacacccgcgtttcttatccgatctatcacatcgataacattgttaagccg
>116563_1169_1805
aaaaccgcgcctgaaaccaaacagacatcggtaggtgaaccatgctaattcgagtagaaa
>136626_0477_3895
aaaaccgtaaacatgatggagctcattcgtaacatcgcgatcgagcactccggttactct
>000190_0553_1281
aaaacctgggtcgtggctacgacgacgaagatatcctgaaatatgttgatgttggtgcta
>142267_0846_2750
aaaacctgtttattgtaaggattttgcggcgtaatatatacgtgggatcaatttgagttt
>138124_3792_0323
aaaacgaaaacaactcctggacccgtgtggcattcgcaggtctgaaattccaggatgtgg
>240601_2993_0465
aaaacgccgcaacggttatgcgtgccggtgctaacatggtcaaaattgaaggcggtgagt
>154646_1827_2227
aaaacgcgtagctttagctgataaatacttcgcgaaacgcgctgaactgaaagcgatcat
>242458_2966_3132
aaaacggcaacgttgaagttcgtagcgagaagagcgatctcggcggtaccatgcgtctcg
>193525_1097_0380
aaaacggcactctgccgtggctgcgcccggacgcgaaaagccaggtgacttttcagtatg
>150201_2008_3469
aaaacggcctgctgaccaccatcgcctgcggcccgactggcgaagtgaactatgcgttgg
>204809_1310_2588
aaaacggcgacggcgtcggcggttctatcacttatgattacgaaggtttcggtatcggtg
>163405_1410_1162
aaaacgtcaaaaagaaattgctgacggccttgcttccgcagaacgagcacataaggacct
>183268_1648_1499
aaaactacgctttagcagcttaataacctgcttagagccctctctccctagcctccgctc
>007932_0331_1721
aaaactgaaagaagtgatggaatatcacaacttccagttggttaactactacaaagctga
>182573_1206_2780
aaaactgattccatcgaaaaaggtctgccgattccggtagtaatcaccgtttacgctgac
>209834_1853_3359
aaaactggcgctggcgaaaggtttacaggatgcgggcgttgacgtgctggatattggtat
>315053_1789_2901
aaaactgggccgcctcgctgggtgtggaagtcagcttcttcctgattgatgaaaaccgct
>260605_3644_1609
aaaagacgccattctcgcgggtgatcaccgtggcatgagagcgagaattttccggtaaaa
>226846_1774_2369
aaaagagcatctgattcagtttggtggcgcagaaccggtcgaaggtaagcctattgcggt
>151998_0311_2895
aaaagaggataacgcgctactgaatgaattattcagtctgatggcgcgagagcgcagcga
>065632_1836_3391
aaaagagtaagaacaataccgcattgattctcagcgcggtggctatcgctattgctctgg
>237380_3333_2681
aaaagcacgcgttgaagatgccctgcacgcgacccgtgctgcggtagaagaaggcgtggt
>225828_1797_0896
aaaagccgcaaaaaatagtcgcaaacgacgaaaactacgctttagcagcttaataacctg
>252139_1804_0511
aaaagcgaccaaacgtaaacgtcacctgcgtccgaaagccatggtttccaaaggcgatct
>009199_1566_0572
aaaagcgcagagcgcgctaaaagcgggcgcgtggcaggttattaactatcgtgaagagga
>256385_0345_0782
aaaagcgccgtgctgaagcagctgcagaacgtgcattgccaaacggtgaaacagggaatg
>225195_2188_1085
aaaagcgctattggtaatggtacaatcgcgcgtttacacttattcagaacgatttttttc
>252493_1177_2605
aaaagcggcgatttaatcgttgcacaaggcgtgagattggaatacaatttcgcgcctttt
>202876_3187_3893
aaaaggcgcgcgtatagcgctctcgcatttggggctggagccttatctcaatatggagat
>259305_0420_3766
aaaaggcgctgaatggcgcttttttatgggagaccagaaacaaaaaaacacccgttaggg
>332600_1095_3564
aaaaggtaaagctaccgttgcttttgcccgtgaagcgcgtaccgaagtccgtaaggtcat
>244054_1027_1263
aaaaggtgccgggctggtcgtcaccggtacggcgttaagcggggaagtgaaggtaggcga
>252579_1860_3271
aaaagtaaataagaaaatgcctcttgtctcgtttcagttttaggcgtacattagcgccgt
>291619_0638_1715
aaaagtaccctcctgaagctgatctgtgggattgagcggcccagcgccgggaaaatctgg
>007912_0163_0611
aaaagtccataaagccgcgatgaacctcagttaagaaaattatggtctacactgaaaatt
>006810_0459_1520
aaaagtgttgggtaacacccgcaaagtgctggttaacgataaaggtggcaacctgatggt
>086199_1389_0743
aaaataaaattctgactatcttacaggggtgacctatgttttcagaagtcatgcgttata
>262425_2490_0372
aaaataaactgccgctgggcaacgccactcaggtacagcatctttctgacctgctgaata
>204043_0323_3949
aaaataacctcggtgctgatgttgtcctgcgtcaggacgaagacgttctcgatacctggt
>239127_1917_3229
aaaataagtcagttctttgaataagcttgataaattgtgtaccgttcagtgataacctag
>208175_2500_3457
aaaatacaaaggcggctggatccgtaaaatcaacggcaaactgcagccgcgcatgggtaa
>207536_0265_0167
aaaatactctcttttggggggaggaatcgacacaaattcctgtcaaaatagacccgtatt
>181253_1850_3320
aaaatacttggcaaaccaaaggagtagactttcgtttgcgcgtagccaataatggtggcc
>010316_1861_3164
aaaatagtcgcaaacgacgaaaactacgctttagcagcttaataacctgcttagagccct
>238925_3504_1913
aaaatatagctggcaagcgcgcggcttggttaacgccaccggcccgtgggtgaaacagtt
>262995_1727_1165
aaaatatatttccccacgaaaacgattgctttttatcttcagatgaatagaatgcggcgg
>193795_0196_3941
aaaatattaggcatgaaggcaggcgattgctttaaagcgggtctgcatatcgggattggc
>172414_0920_1338
aaaatcatcgccagtgagtttcttgccgacgacgatcagcgcaaagtgaaaggttacgat
>207904_2933_1047
aaaatcgcgacgggaccaacaacaattacagtaacaatcatggtaaagaagggttaggcg
>185112_1534_3734
aaaatctgcgcgatgctgaacggctggtggaactggcggcgcggaaaaaactgacgttga
>013661_1820_0567
aaaatcttcgccgatctcggtgcatggcagattgcgcaactggcacgccatccacagcgt
>015532_3911_3616
aaaatgaagacgaaaacaagcgaagacattcggcgcgagttggctataatactcggcact
>220320_0350_0085
aaaatgataaaaatcttatgtttttatcaaagccaatttcgcctgagttaatatcatcat
>329590_1114_0120
aaaatgccctacattggcttgactggaagttatcgttatgaagattttgaactcggtggc
>238593_3648_1501
aaaatgccggtggttccgctgcatggctggctgccggatgcgcactcccaggctccgacc
>321959_0169_0539
aaaatgcgacaatacatacaattgcccgaataggttgaaaaacaggattgatatgacgaa
>170719_0266_2722
aaaatggcagctgttgctccgcacctggatctgaccgttgattacggttggttgtggttc
>234058_0739_1656
aaaatggtcgtggttcccatgaatactgcgatgtgatgggccgggtcgatattatcaccg
>206211_3272_0470
aaaattaagcatggataacagtcagctgcctctgcagctgaccggtgaagcgaaacaggc
>203491_2493_2928
aaaattacccctgactctcgatccggttcgtacggctcaaaaacgccttgattaccaggg
>217663_3376_0573
aaaattacctggttgagaagatgcgcacgctgggtacggcggcctgtcctccgtatcata
>251182_2379_1475
aaaattatcgtctgcgatccgcgcaaaattgaaaccgcgcgcattgctgacatgcacatt
>211266_0341_1599
aaaatttgaggtcaaagccgctgcctttgaaggtgagctgatcccggcgtctcagatcga
>012204_1876_1867
aaacaaattatgcaattttttagttgcatgaactcgcatgtctccatagaatgcgcgcta
>232661_1519_2182
aaacaaatttctattggggcatgcgtgtgaccctttctaacggggttcactctcggagtc
>271508_1098_1380
aaacaacaccgagtaagcgaaggtcagaccgttcgcctggaaaagctggacatcgcaact
>234338_3013_2932
aaacaaccgggattagattttcaaagtgccaaaggtggcttaggcgagctgaaacgcaga
>177390_0349_0685
aaacaagcgaagacattcggcgcgagttggctataatactcggcacttgtttgccacata
>251092_0924_1398
aaacaataacgggcgtctgggtaaaaaactgtggaccgatggcgcggacggtgagcctat
>287143_1642_1361
aaacacgaatcggtaatttatggtcacgagccagcgtgaaggccgccaggtccatgactt
>261170_0944_2017
aaacagaacaccccggcccactgccagaaacggtcgttgcccatcttgataaaagtcata
>183097_1584_0183
aaacagacatgagcttactcaacgtccctgcgggtaaagatctgccggaagacatctacg
>133557_1762_0533
aaacagagtcaacaacaacaacagactgttcagaagcacagattacgccgttgtcgaagg
>232596_3995_2889
aaacagctgcataccgtccatttcatccatccgcaggtcgctgatgactaaatctacttt
>157820_0694_3749
aaacatatgatcggcatccgcatcgttaaagccgtgccactgttcgccaggcgcaacggg
>277433_3010_1528
aaacatcagcgcctttgggctaccaaaggcggcttatctcaatcccgcctggtacggtgc
>271750_1133_2933
aaacatccccggcgaacagcgtcaacttgccgcccagcttgggatgcgtagctggcattt
>302902_1014_2805
aaacatgcgtaagtccggtgctattaaagcagcgaaaaaagcaggcaacgttgctgctga
>155203_1677_0259
aaacattcaggtcagagctggtccggcgtgccgattatcgccgcaaatatggacaccgta
>234858_3043_4037
aaaccaaaccgactcagcactctgtaaaagagctgctctccatcggtatccagcctgaca
>003596_0680_2939
aaaccaaccgtcggttcgctgctggcctcctgctggaacgaatacattctgaagccggaa
>236588_3729_0685
aaaccaccagctatcagcaacgaacaggcgctggcggatttgcagggcattgccgacgga
>306694_0564_2164
aaaccacgcagcaacatcacaatcgccacgatgatatacatgataccgaggcgtttatgg
>139906_0797_3170
aaaccagcctgaaagacacgactgttggccgtgccattctgtggatgattgtaccgaaag
>247105_0417_3396
aaaccaggtcgccgccatcctgctcgttgcgtgcacggaagaagtggttaaagcacacat
>221467_0363_2200
aaaccatcgcgacgctgcttgctgaagacgaaaccctggacgaaaacgaactgggtgaaa
>077708_1264_0891
aaaccatgctgtacgcaatcaacggcggcgttgacgaaaaactgaaaatgcaggttggtc
>202231_0061_1989
aaacccaaaagagatcgcgtggaagccctgcctggggttgaagcgttaaaacttaatcag
>224219_3359_3833
aaacccacgaccagtgcaacagagagcaaaccgccgatggcccgcgcaagcgggatcagg
>223510_2445_3209
aaaccccgcactaccacgtgctgcgcgtgcgtaaaggggaagaaaccccaaccttaagct
>262921_1379_2858
aaacccgctggcaggaaggtaacgaagagcgcgaaatgacgtcgccgctgtcgctggtga
>095782_0054_2180
aaaccgacgtgttcatgactcaacgtgcaactggtgttgcaacctatcgtaacaacgact
>191631_1227_2861
aaaccgatcactgaaaagccgctggcagtgcgtatgggtaaaggtaaaggtaacgtggag
>255272_2708_0988
aaaccgcgtatctaaaaccgttaaaggtggtcgtattttctccttcacagctctgactgt
>226594_1509_1341
aaaccgcgtttggtgcgctgatggtttcctccgaaggagcgtgcgccgcgtggtatcagt
>210263_1032_3924
aaaccggaaattaagcgcggattcgaatattctgactgttgggtagacgacgcccgtctg
>227711_3162_3767
aaaccggccagccgtgatgagctggcggtagaactgcacattgaaggcgaagagcagctt
>186227_4004_0732
aaaccggtggtgatggtcggcgcaatgcgtccgtccacgtctatgagcgcagacggtcca
>204355_1556_1321
aaaccgtaattgaggagtaaggtccatggccgtacaacagaataaaccaacccgttccaa
>240123_0661_3154
aaaccgtggcttgatactgactttattgatgaactgggcggccgtcatgagatgtctgaa
>141577_0247_2197
aaaccgttgatggcccgtctcacaaagactggcgcggcggccgcggcgcttcccagaaca
>006712_1419_1330
aaacctacactggtggtctgaaatacgacgctaacaacatctacctggctgctcagtaca
>263967_2385_3454
aaacctacggtgaacactggagtccgcgtgcctacctggtttataacgccaccgacaccg
>058956_3549_3227
aaacctgaaagatgcgtttggtatcaaggaacgtctcgtaccgttcctcgatgggcaggt
>231059_3340_3045
aaacctggaacagactatccgtctgcgcgaagaaatcgctgaacagcaccgcgctctggg
>316589_1038_3890
aaacctggtaatgctgtttcagccgcaccgttttacccgtacgcgcgacctgtatgatga
>270040_3421_1021
aaacctgtgctcatccccgcggcgttaacgcgccgcgttcctctgctacactttctgagt
>146196_1467_3544
aaacctgttccggcagcagcatgaagaacacggaagataccagggagctgcccggtgcag
>310206_0255_0616
aaacctgttggctctgctggaaggtcgtctggacaacgttgtataccgtatgggcttcgg
>214566_2142_3065
aaaccttcgctgaaaaactgaaagaagtgatggaatatcacaacttccagttggttaact
>214844_3749_1813
aaaccttggcgacggtatgctcaacgagccgctgttgctggcaggtttcggcctgatgat
>008778_0116_2245
aaacgacgaaaactacgctttagcagcttaataacctgcttagagccctctctccctagc
>086044_3517_1415
aaacgatgttgttctgctgcagctgttgcatttgcagacgagcctgctcttcggaagaca
>220199_1147_3569
aaacgcaacatctgggtagcatcacagcagaacagttagaaagcgtttaaaatcattcgg
>278909_1081_3869
aaacgcatcaccaataccgaaggtggcagctttaacagccactacggtgtcaaagttttt
>226481_3293_1160
aaacgcgaacggaaactggcagaagcgcaggaagagctgaaaaagctggaagcgcgcgac
>275611_1180_3291
aaacgcgtcttgatgcagaagtgaaaagctggtttgccttcgccctacaaaaatgccatg
>241123_3516_2998
aaacgctgctgaagtttacaacaaagacggcaacaaattagatctgtacggtaaagtaga
>217593_0441_3445
aaacgctttgtgccgatcatttctggcctggctgccatctttactggcgttgtgctgtcc
>127012_0862_0261
aaacggatggtgcgtttccgtacgctgggctgctggccgctgaccggtgcggtggagtca
>212561_3439_1312
aaacggcaattgtagtgcagagacagtcgcaaatggctattcgcgtgacacaacgttaat
>011837_2938_1579
aaacggtaaaagacggcgctatgtggattggcataattagcctgtttcctgaaatgttcc
>208697_0318_3332
aaactagtccagtgggaaaataaaggtggcgatgaattctctttgcaggatgaagtacct
>180763_3047_2062
aaactatgtttgaaccaatggaacttaccaatgacgcggtgattaaagtcatcggcgtcg
>098570_0239_0632
aaactcaggcccttcatgcacctgtcgtggttaatgccgctgggatctgggggcaacaca
>161963_1522_2545
aaactccgctttgattgactctccggtatgaagattattgagtgtcaaaatgcgcgggcg
>224765_2478_2211
aaactcgatttccaggggacggaatcactgaatacgctgcgtgatcgtatcacgcagatt
>140989_2827_1617
aaactcgcgactggctccaggcgatcgaatcggtcatccgtgaagaaggtgttgagcgtg
>239238_3435_0414
aaactcttttagtaaatcacagtgagtgtgagcgcgagtaagcttttgattttcataggt
>007322_1692_0548
aaactgaaaaagtttgtccgcgatgctttcctctatgagtcaaaatggccccaaatgttt
>128898_1347_2866
aaactgccgattaaaaccacctttgtaactaagacggtgatgtaatgaaagcaaaagagc
>301093_1609_1481
aaactgccgcttacggtttgctgcgtttctccctgccgctgttcccgaacgcgtcggcag
>241989_2512_3757
aaactggcgcataaagagatcgaccaaatcctgaaacgcgcgcaggtacgcccgctggcg
>244323_3139_3560
aaactgggcttgcagatcaaagcgggcgttgattttgagatcgtcaataacgaatccgat
>226610_3215_3247
aaactggttcgcctggtcatgcagttgaccccttacggcgttctggctctaatgaccaaa
>218057_0777_1550
aaactgtcgtcggcagcgaaagctgaactgcgcaaccagaagctgggctttatttatcag
>116205_2316_1351
aaactgttcttcaacctgcgtaaaaccaagcagcgtctgggctggtttaaccaggatgaa
>219530_2860_1138
aaactttacggcctgtctcattcttacgattgcggcaggccgtgttattattgtcgtttc
>171080_1504_0637
aaactttcttgctgttgttcagctccatcacctacggcatggcggctatcgccatgtaca
>242578_0501_3832
aaactttttctttttgatcgcgcgaccaggcaagatcgatacgtgtcagcacgccatctt
>248660_0232_0100
aaagaaacatggctaccaatgcaaaacccgtctataaacgcattctgcttaagttgagtg
>262583_2482_3173
aaagaaaccacctttgctcgcttcctctatgcacttggcatccgtgaagtcggcgaggcc
>007248_2430_0647
aaagaaagggcattaacgctggaagcactacgggttatggatgcgatcgatcgccggggc
>010313_0177_1037
aaagaaggcgaatttaccccaatcacctgggatcaggccttcgatgtgatggaagagaaa
>193767_0241_4022
aaagaagtaccagaacgcctgctggtaatgggtggcggtatcatcggtctggaaatgggc
>286193_0435_1592
aaagaataagatatgtactcagacgttgcagctgcataagggccaaggtaacttgggcgt
>221116_2679_3568
aaagaccggattggcgaaaatctcggccagttcgtgcaggaaaaatttcttgatactcaa
>235457_0740_1573
aaagacctgaacgcgatttgaatcaatatcagccagttaagaacaactagaatagtggca
>225296_0398_3493
aaagagatcgcgtggaagccctgcctggggttgaagcgttaaaacttaatcaggctagtt
>237921_3127_0219
aaagagcacatctctcatgaaatgttagatgtcagtgaaatcaccaccactgctcctgcg
>178680_1773_0860
aaagagcagcgttttcactcgatcatggacatctacgctttccgcgtgatcgtcaatgat
>160026_3465_2442
aaagagcattatgaagtcattgcaggcgttaacattccaatgctcgtggaaacgttaatg
>141018_0531_0110
aaagagccaatctccatggaaacgccgatcggtgatgatgaagattcgcatctgggggat
>262113_0103_3575
aaagaggaaagcgtaatatacgccacctcgcgacagtgagctgaaagccgcgtcgcaact
>253290_3364_0533
aaagagtggcgaagatatctttggtgatggcgtactggagatattgcaggatggatttgg
>244452_2947_3356
aaagataagaatcgttattttcatttaaaatcaaaatgttgattgttaattcttaacttt
>237318_0457_1382
aaagatcgaggtaatcagtctgtaggcgcttgaggctgtcatgcagcgcttcgcggatat
>211364_0474_1125
aaagatctgcgtccggcactgaaaatcgttgatgctcagggtaacgacgttctgatccca
>269472_0673_0451
aaagatgccgtcctgcgtcgcgaaatgcgtcagatggaaggtgcatggctggggagcgat
>177154_0910_1162
aaagattggctggctaatctagccagctcaacccaactttgcaagaaaaatatgcgaaaa
>215878_3889_1972
aaagatttaaacaccgcactggaggctttaaagcgcgccagaatgtagttggtttcagag
>182205_3278_2093
aaagcaaataaaggcatataacagagggttaataacatgaaagttaaagtactgtccctc
>221596_2781_3018
aaagcacgaatatcgacatagttaggcgctgtttaactaacgcatgctagtttaatgaca
>250088_0341_2680
aaagcactgaaagaacctgctcgcccgatggtggctatcgttggtggttctaaagtatct
>188148_3556_3623
aaagcactgaccaaagaattcggctggagtaagactgataaaaattatcgcgccatcagt
>179869_2381_0444
aaagcagcctttcgggttgctgcatggaggagcatccgtggtactggccgaaagtatcgg
>216769_0084_1239
aaagcataaatctttgtcacaaaggtggaggcaatgtcagtggtgtgtgacaataagagt
>148995_1395_3364
aaagccacgccggaaggcgcgcgtgactacctggtgccttctcgtgtgcacaaaggtaaa
>243372_3498_2779
aaagccacgcgtcagaagcgcatgaggatggagaatatgatgctcgtaaacgccagagag
>150955_3401_1674
aaagccgatgcaggggcgggcagatattcaggctcgtcgactgaaactgaaagaactgat
>008835_1810_3184
aaagccgcaaaaaatagtcgcaaacgacgaaaactacgctttagcagcttaataacctgc
>351531_0430_0759
aaagccgcaaatgtggcacaagaaattaacgccgaatatggtgaaagtatggcgtacggt
>258206_0766_1715
aaagccgctggcagtgcgtatgggtaaaggtaaaggtaacgtggagtattgggttgcctt
>233603_1672_2181
aaagcctataaaggccgtcgcgtggtagaagacgtcagcctgaccgtcaactccggggaa
>196409_3675_1345
aaagcgaatgcaaaatttgaggtcaaagccgctgcctttgaaggtgagctgatcccggcg
>125178_0119_1580
aaagcgattatggcgtccgatcttggcctgaacccgaactctgcgggtagcgacatccgt
>205342_2413_3673
aaagcgattgttcagctggaagatggcgtacagatcagctctggtgacaccctggcgcgt
>262037_1702_1120
aaagcgctggaaggcgacgcagagtgggaagcgaaaatcctggaactggctggcttcctg
>193702_3452_2059
aaagcggagacaagaagcccctgcgcacttggtcccgtcgttcaacgatctttcctaaca
>239943_1289_1420
aaagcggagcaggcactgaaacagagccgttatcgcctgggtgaaaccggtgatgccatt
>231582_2122_1272
aaagcggttgatgccatcaatgcaggccaggaagctgtggtcgtgctggatcaaacgcca
>256338_0675_3262
aaagcgttggctacaaaagagcctgacgaggcgattcagtcacctcaaccccgaccagta
>268916_1281_2271
aaagctgcaccggaaaatgcggtggcgaacgcttacgatatggtcatcaatggttacgaa
>219505_0814_1390
aaagctttgtgttacgtgaaggcaccgattatggtgaacatgagcgtacacttgaacaga
>247932_0540_0923
aaaggacgtcacattaccgtgcagtacagttgatagccccttcccaggtagcgggaagca
>270497_1523_2503
aaaggcaacaccggtgaaaacctgttggctctgctggaaggtcgtctggacaacgttgta
>328379_0235_0778
aaaggcaccgttcagcaataccgttcattgaaccgtatttacgatcagatgttacgtcct
>296762_0293_3907
aaaggcagccatattgtggtgccgcgcgtgcatacccagaagcaagcctacattctgcaa
>167970_0132_1221
aaaggcatccgtacgccgcacaaaatgaagttcggtgtctccggctgtacccgtgaatgt
>208663_0427_2464
aaaggccgcgtagaagaatttgccgctcaattgggttctgacatcgttctgcagtgcgat
>301331_0919_2467
aaaggcgctatcgtaaccggtaaagtaactgcagttgacgctaaaggcgcaaccgtagaa
>313632_1816_1103
aaaggcggtcagctggcacgttccgctggtacttacgttcagatcgttgctcgtgatggt
>179292_3303_2557
aaaggtaattttgatgtctaagattaaaggtaacgttaagtggtttaatgagtccaaagg
>248823_2654_0849
aaaggtactgcagttaagaaacgtgaagacgttcaccgtatggccgaagccaacaaggcg
>008785_0190_2061
aaaggtagcatcaagctcagcaacgtgaagtcggttgtgaactccagcggtaaactggtt
>011054_1875_1812
aaaggtatcggctacgccacggcgctggcgtttgttgaggcgggagcgaaagttacaggt
>289644_1614_2028
aaaggtatcgttaagaacctcactgactacggtgcattcgttgatctgggcggcgttgac
>232110_3766_3594
aaaggtgcggtcttacggaattttccgtaaagttcggtactctgagtaagtagagataaa
>359860_1532_2372
aaaggtggcttaggcgagctgaaacgcagactgctgtttgttatcggtgcgctgattgtg
>275064_0751_2904
aaaggttgtgtaaagcagtctcgcaaacgtttgctttccctgttagaattgcgccgaatt
>096813_2869_1642
aaagtaactatcgaaggctggaacggcccggtagaaatcgaccagatcaaaggtaagaaa
>239600_0053_2532
aaagtagacggcctgcactatttctctgacaacaaagatgtagatggcgaccagacctac
>278518_1094_3477
aaagtcaacgaaaagaatattgccgccttgaagaaaggaggtataatccgtcgatttttt
>261564_3941_0734
aaagtcacctgccttaatatctcaaaactcatcttcgggtgatgtttgagatatttgctc
>226174_1050_2636
aaagtccataaagccgcgatgaacctcagttaagaaaattatggtctacactgaaaatta
>213366_1305_1232
aaagtccataatcacgacaacaacgataagcagtgaggtcccaccgaagtagaacggtac
>200604_1070_0670
aaagtctatatttcactttgcccgcgccgcgaaagtcactgataatgcgccgcgttcatg
>232616_0369_2199
aaagtgacaaaacctgtttttgtgcgtaacggcaaagccgtcgcgtgatttacttttttg
>187924_3142_2555
aaagtggttaaccctgagctgcacaagggcaaaccttttgctccgttgctggaaaaaaac
>188621_0979_0892
aaagtgtcgactactacaatctgacggcaggggttgtggcgctgcatcgtggttataagt
>246991_1385_3192
aaagttaaaaacccgaacactggcaaagagatcgtcattaaagacgtgattgctgatgca
>178379_2591_0277
aaagttctggatgatacgatggctgttgccgacatcctgacttctatggtggttgacgtt
>164075_1260_3783
aaataaaaatgcatttttccgcttgtcttcctgagccgactccctataatgcgcctccat
>011225_1578_1593
aaataactgcggctgcccggtccggactgacgtgccagtaggcctgcttctaccgccaga
>173259_3974_2431
aaataattgttgcatcacccgccaatgcgtggcttaatgcacatcaacggtttgacgtac
>251751_3213_2547
aaataccgacggatagaacgacccggtggtggttagggtattacttcacataccctatgg
>261107_1096_1450
aaatacgctcagttaccttcattcaatctatggacaccaccgttgaaacgtagtctgctt
>231287_2424_2753
aaatacggctacgacatctctggtccggctaccaacgctcaggaagctatccagtggact
>208795_2632_3420
aaatacgtctttaggaacacgttgcaccaggttttcgtcgtactgaccgtaagcgtcgtt
>005589_3881_3314
aaatagtcgcaaacgacgaaaactacgctttagcagcttaataacctgcttagagccctc
>279638_1470_0693
aaatataaatatcgaattgaccgttgccagcccacggtcggtcgacttactgtttagtca
>174894_3945_2244
aaatataacgatttacgcgacttcttgacgctgcttgaacagcagggtgagctaaaacgt
>142059_3720_0197
aaatatgcgcaaattaaggacattgtcggcaaacgtgatttgtgggtggcatcttcctgc
>077616_1506_0861
aaatcacaaacccggcggcaacccactgccagtcattggtcggcagcgccatgagcgtga
>231996_2668_3233
aaatcacgatgctgattttctggcgatgaaccctaacgggctggtgccgttgttgcgtga
>129782_1181_2027
aaatcactgcgaaagaacatccgcccgtcagaatacggcgcatccacctgcaacatggta
>184406_1605_3817
aaatcactttttttaaacaattaagataactgtaattaacaatcatttactattgcactg
>203340_3394_1131
aaatcaggtagttggcgtaaacttatttgacgtgtaccgcggtaagggtgttgcggaggg
>247351_1660_3886
aaatccaggacaaaatggcagctgttgctccgcacctggatctgaccgttgattacggtt
>243460_0785_2209
aaatcccaggcgttaaccgaattaaatttagcgccgacgatattcagcgcaaatttggtc
>212688_3241_2706
aaatcccttgctatcgggtaaacctatcgctatgattagcaatcattatcatttagatta
>237439_0598_1630
aaatccgcgatgccctgacgggtgaactgtttcgacaggggtaacataatggaaacctat
>354454_0358_0434
aaatccgtatcgatggtcacctgatttcggtacgtgagtccgctgaacaaatttgtcgcg
>231961_0516_0690
aaatcctcgccacgtcgagattcaggtactggctgacggtcagggcaacgctatctatct
>124744_0203_4007
aaatcgaactgggttgcaccggtggtgaagaagacggcgtggacaacagccacatggacg
>197520_3968_0318
aaatcgctgccgtcccgtatcggtctgctgctcgatatgccgctgcgcgatatcgaacgc
>194239_1055_3630
aaatcgcttgtgtatcggtacacggcgctaaccgtctgggcggcaactcgctgctggacc
>206554_1683_1972
aaatcggctacgacaacgtcgaatcccagcgcaccggcgacaagaacaatcagtacaaaa
>055176_3623_1679
aaatcgtcaagccgcagcacgtgatctgccacctgaccgatgagaacgcgtctattagca
>295201_1585_0952
aaatctcctggatggaaatttacaccggtgaaaaatccacacaggtttatggtcaggacg
>051753_2450_0450
aaatcttcatgcagtacgtactgccgaacaaactgctgtggtatatcgccatcgccaacg
>194664_1601_0476
aaatcttcttcaccatactgataatgaccctcgtggtctcgctgtccggggtggtcactc
>295919_0055_0261
aaatgaactggatattcgtgggttgtttcgtaccttgtgggctgggaagctatggattat
>232673_1015_3790
aaatgaagtgagccgggttgcccgggcgtaattgtagcgatgccttttgcatcgtatgaa
>186918_2556_2982
aaatgactctcggcattcgcccggaacatattgcgctaagctcgcaggcagaaggcggcg
>013870_3648_0652
aaatgagccgtttattttttctacccatatccttgaagcggtgttataatgccgcgccct
>240719_2341_0521
aaatgatgatcctgttattgctgattattgccggtgtctggtcgctgcaaccggcgcata
>238386_0979_1558
aaatgattatcggtggtttctctgcatattccggcgtggtggactgggcgaaaatgcgtg
>220336_2500_0580
aaatgattgaacgtattgaagttctgcgtggtccggcagctgcgcgttatggcaacggcg
>319096_0205_1988
aaatgctgaacaaaccggtagaagaactgaacatcatcacctgccacctgggcaacggtg
>208042_3658_3632
aaatggcaggtcagatgggtaacgaacgtgtaaccgttcagagccttgacgtagtacgcg
>241457_2144_2171
aaatggcgtagtgaacgaaatctggacccgcaatcacgccgatattccgctacgtccacg
>257840_0631_3006
aaatgtaagaccgaagaagagattgttgagcgcggcatgaaactgattgccgattacgaa
>308950_1208_0980
aaatgtagcgtaaaatgtgtggatgttaattatcgataattgctatatcatgccgcggat
>128993_2649_0509
aaatgtcgcttgaagagatcatcgaatacgttcgtgttgccgcgctgttatgccacgaca
>246919_3733_0454
aaattaactggcagttgcagggtgccgatttaccaaaacaaggtattcaggggcagggga
>237724_0605_1792
aaattaagaaagaaggggagtctggtcgtcgtaagatcagccagtacacccgctacggta
>144342_3861_2135
aaattattcatatcggtcaggcgattatggaacagaaaggtggcggcaacactattgagt
>261947_1688_2328
aaattcaataattattcatgaacatcatcaatgaaattgtcataaactattacctgtaat
>141134_3270_2297
aaattcatcatgggttcggtatcggatcgctcgaatccgcgcgttttcctgcccgcaggt
>258300_1722_2818
aaattcctctatgaaaagagcaagtcttctaaggaacagaagaaaaagcaaaaagttatc
>013408_1807_2492
aaattcctgcatctttattgaccttcccacgcccggcgtgcagcataaaaatacaacaaa
>204174_0924_2171
aaattctgaccaaaatcgacatcgccgttatcctgggcagtgcggaaagattgcaatgtt
>283136_1582_0647
aaattgtggtagatctgttacttcccctctactattcccacgttaaaatagggtgttccc
>200838_0461_0443
aaatttatcgccggttgatttttttgataaacctccagcatcaggtggggatggcgctgc
>126953_2602_2656
aaatttattcgatggtcaaagtcggcgtatcgccggaagttaacgcgctggcaaccatat
>246429_1442_0507
aaatttcagacttatccatcagactatactgttgtacctataaaggagcagtggaatagc
>263051_0443_1939
aaatttccgagtattcccaggaataatcttcatgttcacgcggcataatctcccgccacg
>257314_3597_0580
aaatttgaacgtacaaaaccgcacgttaacgttggtactatcggccacgttgaccacggt
>206128_3876_2348
aaatttgtaatcaggcgagagaaaactctgatgaaaaactggaaaacaagtgcagaatca
>316956_0627_0257
aaattttaaggtttttaatatgtttgattcgactttaaatccgttatggcagcgttacat
>243446_3006_0562
aacaaaaaacctcgctccggcggggttttttgttatctgcttgcccccatattgactgca
>199296_1645_0213
aacaaaatggatctggtggattacagtgaagagacgttcacccgtattcgtgaagattat
>147283_1820_1849
aacaaaccgaaagcaacgaaaaagtgggtcgttagctcagttggtagagcagttgacttt
>095409_2255_3482
aacaaagtcctcagcggagatctttctcccgccttcatgatcgatcttgcccataaggat
>213681_2516_2159
aacaaatagagcaaagggataaaatagcaaaagcgtgatgaaaatgttattttccgatgc
>059623_2770_3006
aacaacatcccgtttgaatatcaactgggtgaaggcgctttctacggtccgaaaattgaa
>103576_0396_1938
aacaactctgaaggcgctgacgctcaaactggtaacaaaacgcgtctggcattcgcgggt
>153431_2829_1230
aacaagcgaagacattcggcgcgagttggctataatactcggcacttgtttgccacatat
>239973_1051_2074
aacaagctattcgccgtcacctggagttctttaacacccagccgttcgtggctgcgccga
>203358_0939_1374
aacaaggcgacgcgagctgctttaccgagccgcaaaccgaagcatttaaaaactatctct
>243841_1351_3098
aacaaggcggtcaattctcttcgattttatctctcgtaaaaaaacgtgatactcatcaca
>245639_2593_1376
aacaataacgggcgtctgggtaaaaaactgtggaccgatggcgcggacggtgagcctatt
>321220_0165_0623
aacaatcaccggcgcagtaacagacgggtaacgcgggagatttttcatgcataaccaggc
>202868_1577_0930
aacaatcatgaatgtttcagccttagtcattatcgacttttgttcgagtggagtccgccg
>096194_0413_0477
aacaatgcctactgtcaggataaccaattaacctggttggactggtcgcaggcaagcagt
>259999_1987_2123
aacaatggatttctccattttgtcgctaacaacgcgaccttgcagagtacggattttatc
>234681_1875_2210
aacacatgcgcggcgtaaatgtggttgctctgtacggcggccagcgttatgacgtgcaat
>013584_1802_3570
aacacattctcatcgcggtcgacctctccccggaaagcaaagttctggtagagaaagcag
>331861_1287_2873
aacaccatccccgttgaagaacaaccggagtatccgggtaatctggaactggaacgccgt
>267700_1262_1272
aacaccatcgtgactatcactgatcgtcagggtaacgcgttgggttgggcaacagccggt
>244687_2228_1869
aacacccaggccgatgcccgggaaaataaaggcgttgttacactgggcgatagggtagat
>076594_2957_0501
aacaccggcacgccgatttccgacaatgactccgccagtttttgcagcgtaacggtttta
>270011_1422_2945
aacaccggtgaaaacctgttggctctgctggaaggtcgtctggacaacgttgtataccgt
>231149_3261_2796
aacaccggtgacgttatcggtgacttgagccgtcgtcgtggtatgctcaaaggtcaggaa
>102964_0646_0448
aacacctgaactgaatctgtttaaagaatcgtggcaggatctgccgcagaataaactgac
>234745_1095_1041
aacactccgatgttcgttaaaggcgctaacttcgacaaatatgctggccaggacatcgtt
>227398_0721_0196
aacacttcaccagcgtggttggtgccgatcaggatgatgccgaaatgctggcggaagagt
>009972_2899_0554
aacagaagttttccgacttcgccctgcatccgaaggttgtagaagcccttgaaaaaaaag
>268675_1735_3152
aacagagcaggctcaactggcgcggtatgctttcaacaaccaatggtgggatcttagcgt
>191662_0588_3501
aacagagtgatggtggcgtcatgacgaccaagccgtacgccgattgcgtggaaattgcgg
>218130_3315_2837
aacagatgattgatgtcttagggccggagaaacgcagacggcgtaccacacaggaaaaga
>250315_0225_0175
aacagcaagcgttatggcgtacgtctgccaacgaccgatgaaagccgtgctctggcgcgt
>194967_0609_2514
aacagcacgcgcaaagtgctgattgaagcaacgtcaaaccaggtcaatcaatttggcggt
>206189_2572_3048
aacagcaggtgctggcccgaatcggtcaacggctgccaggaggtgcaagatgattttttc
>261053_0512_3249
aacagctatgttggcgttatcggcattggccgcatcaagcgcggtaaagtgaagccgaac
>197605_3406_0242
aacagctcaaagcgaagttgcaggctgaaggtttgttcgatcagcaatacaaaaaaccac
>289389_1205_2744
aacaggcaatgcagggcgcggcagatattctgcgtcagtcgaagaaagtgatcggtattg
>246272_0413_3296
aacaggcttggcgttattgcttttaatctcggtaaacaccacgcctatgatgttggcagt
>244969_2208_1474
aacataaccgaggagcagacaatgaataacagcacaaaattctgtttctcaagattcagg
>222041_3882_0923
aacatcaaatcatcaccgatatgagtgaagaagcgatggtcgaaaacgatcttaccgggc
>201684_1267_1413
aacatcattttataaacattccgcttgtgtttttctttgccgtaatgataatcgctatca
>285782_1340_1437
aacatcccggttggttctactgttcataacgtagaaatgaaaccaggtaaaggcggtcag
>186801_0794_3901
aacatccgctgcaggccggtgaatgagtcaaaggtaaacagcgtttcatcggcatcaaag
>141278_3730_0212
aacatccggaaactcacttcgaagagctggcgctgcgctttatggatatccgtaaacgta
>000894_1200_1306
aacatcgagtaatagatgtagaacgggatcatcggcagattgttggtgctgtaagaggtc
>242201_2286_2660
aacatcgatgttggcttcggtaaactctctctggcagcaacccgctcctctgaagctggt
>180666_3716_2687
aacatcgcttcttatcaggttagtccgaatgacgttgtaagcattcgtgagaaagcgaag
>194651_2408_1701
aacatcggtgacgcacacaccatcggcactcgtccggacaacggcatgctgagcctgggt
>160240_3849_1517
aacatctgtgacatgccaatcggtattgaaagccggatggcgcaaattgttgggctgcaa
>174140_0152_2493
aacatgaccgacatcgtcaacagccaggcgcatgtgtggaacgttatcccgcaattcttt
>211978_0263_2420
aacatgatgggatggcgtaagcccccgagatatcagtttacccaggataagagattaaat
>211645_2675_2587
aacatgccgggttcccgccgcgaagtgaaaaacgcgcgggaagaaggcgtagagttcaaa
>172329_2533_2619
aacatgggtgtactggcgggtatcattaccggtctggttggtggcgcagcctataaccgt
>152708_3205_3320
aacatgtactgggtctgcctgcactgcgtgtggttccgtctgcggacgtgaacgtaacgc
>003398_0431_0509
aacatgtctacatggcgtccgtgtgaccaggttgaatccgcggtcgcgtggaaatacggt
>206510_2733_3484
aacatgtttgacctggcaaacgcctatgcccagggcgagggtatgaagcactacgttgag
>206808_3091_0574
aacattccgaaaggcagttatagcggcagtacctataccgtgaaaaaaggcgacacactt
>248041_0946_0636
aacattgactggttagatggcgaaggcaatgaccaggtacaggagagcgtaaaatgaaaa
>242342_0899_3161
aacattgaggaagagctgaagagctcctatctggattatgcgatgtcggtcattgttggc
>263913_0336_3931
aacattgctgatgttgaaccggcaagcgaactgtttaaacgctttgataccgccgcgatg
>231533_2120_1068
aacattggtgtaaacgtcaaactggttaaccaggagtggaaaacgttcctcgacacccgt
>257235_0389_1387
aaccaaaactttgaatgacacttttcggtttactgtggtagagtaaccgtgaagacaaaa
>245770_1776_1696
aaccaacaagatcctcaacacatcttccgtaattccggtagatggtttatgtgtgcgtgt
>189854_2683_3597
aaccacaccctgtctctggacggtgacccggttgacgtactggtcccaactccgtacccg
>407545_0397_1981
aaccacaggctgcctttttctttgactctatgacgttacaaagttaatatgcgcgcccta
>203668_3834_1295
aaccaccattcagcccgctgtcgcttgtcgtttcagtagcaacgggttagctttaaggaa
>185074_1482_2510
aaccacgaacgatcggagtgtcgtcgcccgggaagtcgtactgagacagaagttcacgaa
>218776_2784_3497
aaccactactggtttttagcgatcttgatggcaccctgctggacagtcatagttatgact
>233341_1381_3459
aaccaggatcccaatctacttcgattgaacgagtagtgagatcgactttcttgataacct
>208630_0372_1495
aaccagtcaatgttcttcatcttacgcactacaacaaactcatcgcggttagaacctacg
>208513_3449_0360
aaccataataaacctcttaagccacgcgagccgtcagctgcccgttcagatcctgatgaa
>237595_3162_0406
aaccatacattttagtgaaccacgggttgagctggcgctccagcgccttgcgataaagct
>189400_0211_0632
aaccatcagaattatctggatatcctggcgaagccgcgtaagtaacatatgctgaatagt
>210789_0504_2372
aaccatcgacacaacgcgtttgttgccacgagcagcgaacagtgccgcttcgttcaccag
>111158_3028_1594
aaccatgttcctgatgtggttgggcgaacagattactgaacgaggtatcggcaacggtat
>223779_1519_3166
aaccattgcagtatattaactccccttacctgctgatgattgccgcctattttgtcgcct
>206686_1883_3733
aaccattttctctgcgatttctttcggcttaccagactgcatcgcgatatccagctgtac
>230910_3110_1414
aacccacgctcgaagccacccttcccggcaacctccggcgcatggggtaaaccgacctgt
>005025_0086_2442
aacccagggaacctacgcgagttgcgttgtaggtctgggtgtactgagcagccaggtaga
>227916_1748_1002
aacccatcatggatggtttaacgcccatcgctaagcaggctcgtagtcgtttacaggcga
>119861_2236_0698
aacccatgtggcgcagcatcatctcagcggagagaataatagagccaggatttactttgt
>165915_1252_0617
aacccctgagtggttaagctcgcatttcccagggagttacgcttgttaactcccagtcaa
>178034_0960_1061
aacccgcgtccgaaattcctacatcctcggtactacatgcttagtcagtctttacattcg
>217206_3666_0130
aaccctggaagacctgggtcaggctaaacgtgttgtgatcaacaaagacaccaccactat
>175630_0886_1865
aaccgaattaaatttagcgccgacgatattcagcgcaaatttggtccatttggcgagcct
>228617_0049_0297
aaccgacatctccgggtcgtcgccacgtagttaaagtggttaaccctgagctgcacaagg
>092933_1548_0398
aaccgactggtaacctggacgacgcgctgtcggaaggcattttacgtctgtttgaagagt
>228834_2334_0187
aaccgatatcaccgagttggaagcgttccgtaaacagcagaacgaagaagcggcgaaacg
>145913_3859_0909
aaccgatcactgaaaagccgctggcagtgcgtatgggtaaaggtaaaggtaacgtggagt
>177128_0606_3623
aaccgcactggctatcgatgccatcatcaaccagcgcgattccggtatcaaatgtatcta
>218208_3114_0587
aaccgctcaaggcttgaacaacatcgcgcttatcgttaaggtaagcgcgtatttttttta
>232382_1273_3307
aaccgctctacattctggcgactgctgatgaagaaaccagtatggccggagcgcgttatt
>216300_0728_0769
aaccgctgggcggcaaaatcatcagtaaaccggtcatgatttttggaccgttaatcgtca
>153640_0609_2874
aaccggaacagtggctggttgccgtgtggggtggggctgactatgtgccgcgctgggcgt
>200116_1285_0613
aaccggcaggttggcaaattctggcaggctttccagcgccgcgttggcgttgtttacgta
>228513_2168_2494
aaccggcattgtccattacgacaaagatgtgtgcaccggctgccgttactgcatggtcgc
>260306_2984_3745
aaccgggagatttcagacgaaagtttgaaagatgctggatatagagtatcctgacgctgt
>203117_2223_0170
aaccgggattagattttcaaagtgccaaaggtggcttaggcgagctgaaacgcagactgc
>137547_3346_3166
aaccgtaatcgcgatgttgactgttcggacggtcaacatcaggcaccggttgccacgggg
>251800_1793_0691
aaccgtaattgaggagtaaggtccatggccgtacaacagaataaaccaacccgttccaaa
>108659_1629_2760
aaccgtacgtccggtatttgcagcactgggtgccggtatcgcgatgagcggcagcctgtt
>234869_2651_3487
aaccgtagctctgtacccaaccgttttgcgtaaagacaaatccgtcgaggtgctcgccaa
>208479_3970_1578
aaccgtccgggcgacgaacacccttcttggtgcgcaccactaccgccttcagcacatcac
>173513_1650_3327
aaccgtggggcaaccggcgttttctttatgacactggtgaccatcgcgactatcgtttac
>201200_2896_2068
aaccgtggtgtggaaggcaaccgcgtgcgtcatatggactacggggtacaaatcaacaaa
>235686_0747_4007
aaccgttctcacggcttccgtgctcgtatggctactaaaaatggtcgtcaggttctggca
>209943_1055_0513
aacctatcgtcatggttacgatcgctggcattattttgggaggtctggcgctcgttggcc
>218038_0945_0118
aacctgaacatcgattcagtaagtgagatgcgcggatgaacatgcttgccttaaccatta
>230287_1335_0959
aacctgaagaaagttgaagagcgtgaactgccggaactgactgcagaattcatcaaacgt
>013499_3723_2427
aacctgcaggaaggcatggaagttaaaggtatcgttaagaacctcactgactacggtgca
>254532_3209_2672
aacctgcaggagcactccgtgatcctgatccgtggcggtcgtgttaaagacctcccgggt
>263386_3252_1999
aacctgcccgaaagcgtgcattggtattatcactaacccggttaacaccacagttgcaat
>227414_0670_2367
aacctgcggttggatcacctccttaccttaaagaagcgtactttgcagtgctcacacaga
>283007_1234_3753
aacctgcggttggatcacctccttaccttaaagaagcgttctttgcagtgctcacacaga
>245507_3206_3460
aacctggaaataatggaaaagacatataacccacaagatatcgaacagccgctttacgag
>277619_0534_3646
aacctggcaaaagagaccgttgatttctatgatttgaaaggcgatcttgaatccgttctc
>188800_0369_3770
aacctggcaggaacgcacgaataccgttcagctcaacagtgaagccgcccttaactttgc
>006073_0605_2345
aacctgggctgccgcaggatggcgcgttttatggccttggtgtgcatacgatggaccaga
>114901_1228_0278
aacctgtgtcggtcgtatccgttatcttggcgtgctgttgtacgatgccgacgctattga
>217698_0245_1803
aacctgttccggcagcagcatgaagaacacggaagataccagggagctgcccggtgcagt
>233648_0706_0322
aaccttagtaccccgccgttaaatcatccaccgagcgcgggtcggatgcgccgtacaact
>114130_3011_0967
aacgaaaaaacggctcatcagttggtactgagcaaaggcgttgtgccgcagcttgttaaa
>011693_2919_0445
aacgaaaacaactcctggacccgtgtggcattcgcaggtctgaaattccaggatgtgggt
>240533_0900_3247
aacgaactggaaagcgccgggcaaacggtagtgctggtagtacgtaacgatgacgtgctt
>131604_0788_0761
aacgaagcggcaacgcgtctttctggtatcaacgtcaataaaatcaaaatcatcgtctat
>006807_1619_0958
aacgaatagtacgggtttggttcataatcgcccgttcaatcgtctggcgaatccaccagg
>250517_1442_3928
aacgacaaactggaatggctgatccgcaaagacggctgtatgcactgttccgatccaggc
>239473_0394_3438
aacgacatggtgctcggaatgtatgaacgcctgggatatgaacacgccgacgtgctgagt
>235920_2756_0305
aacgacctgttagacgctgattacatggcatacatgctgaaatatgactccactcacggc
>130621_0783_1939
aacgacgaaaactacgctttagcagcttaataacctgcttagagccctctctccctagcc
>233534_2201_3407
aacgagccgccgggaaaccgtctgcgcgttgctctgaccggtctgaccatggctgagaaa
>225841_3106_1633
aacgagccgctgttgctggcaggtttcggcctgatgattgttggcctcggcttcaaactc
>217077_3468_0578
aacgataacgccattgaggctggtcatggcgctcataaatctggtatacttacctttaca
>097613_3442_1825
aacgatcggagtgtcgtcgcccgggaagtcgtactgagacagaagttcacgaacttccat
>170583_2677_3096
aacgatcttgctacctcgaaagcctccatcaaggagcagttgccggtactcaaacggggt
>222276_0785_0895
aacgatgctggtattagcaacgatcgtattctgatcaaactggcttctacctggcagggt
>288047_0648_4006
aacgcaacaaagacggtatcccggcagttgttgaacgtcttgagtacgatccgaaccgtt
>219263_0260_1221
aacgcacaggcatgttggacggggggccgaaaattactctacctggcgatgacacgccaa
>259213_2895_3238
aacgcacgtacccgtaagggtccgcgcaaaccgatcaagaaataatcggggtgattgaat
>296462_0131_3854
aacgcagccgcagaggtgcaaactttgaagccctgaccccatgccgctatactgccgcca
>263393_0756_2345
aacgcatccaacggtagaaaacctcgtactggagactatctctctggagtatcacgaagt
>080935_3262_3270
aacgcattttttcttcgttagaagggtagaaaagctcttctttaatacggtggcccgttt
>315968_1792_2675
aacgccaagtagcagcggatgatttttatcccatgagacatccagttcggcgaagacatt
>235727_0457_2020
aacgccatgctttgctcgcagatggttggcaaccgacgacagtcctgctaaaacgttcgt
>005848_1313_1842
aacgccattgaggctggtcatggcgctcataaatctggtatacttacctttacacattgg
>244637_2970_1749
aacgccgcttgcgcagttgatgcaggctctgttgatcaaaccgttcagttaggacaggtt
>263960_0220_2334
aacgccggttgatgtcattaccgccatcaaagcgcagaacgcccaggttgcggcgggtca
>255854_1394_1377
aacgccgtacgtatggctgcgctgatgaaacagcgtcaggtgatggtttacacccacgac
>182153_3064_3410
aacgcctgcttatcgccctgctccagcaactcaatcgcctcgccgaaacgcttatagtaa
>247146_1473_3608
aacgcgaatgtacccggaagagccggtctatctgccgccccgttatcgtggtcgtatcgt
>262151_1593_3240
aacgcgcaatggtaaggtgatgtgcacagcaaagcgatgttagtggtatacttccgcgcc
>189621_1469_3621
aacgcgccggaagaaaaagctcgtggtatcaccatcaacacttctcacgttgaatacgac
>123562_1443_3224
aacgcgcctggaacggaatggtattggttccgttattcagggttgtttctgaactaaatg
>130513_0301_3779
aacgcggggtgacaagggcgcgcaaaccctctatactgcgcgccgaagctgaccagacag
>235007_3431_0076
aacgcggtatcatcaaagttggtgaagaagttgaaatcgttggtatcaaagagactcaga
>179756_0124_2138
aacgcgtctttctggtatcaacgtcaataaaatcaaaatcatcgtctattctctttgtgg
>253239_3032_3095
aacgctcggtgggatgatcaataccgatgcatccggtcagggatcgctggtctatggcaa
>040109_1561_3631
aacgctcttctcacgcagctcttttgctttcattacatcaccgtcttagttacaaaggtg
>175397_3607_0667
aacgctggcgctgggggtatgtaacggttgccagatgatgtctaatctgcgtgaactgat
>157511_0400_1919
aacgctggttcgctactgacgccaattggcaacccgcaaaatattcttatctggggacgt
>226954_0670_3874
aacgcttctatcgacggcgatgacgtggtttaccacaactatttcgacgtcagcatggcg
>181227_1298_0612
aacggaagattcctttgctgaaggattgctggattgcccgcactatacgcggcctgaggt
>271834_1792_3070
aacggaatagttcgaattcgggcggcgtgtgttcgcttccagcaaggccaattgaccaaa
>175611_1487_3964
aacggagcggacaacctgctggaagcttgtctgtctctgggccttgatattccttacttt
>210494_0094_2814
aacggataacacctcgctcgctgagcatctcagtgaaaccaacttctatttaggtaagta
>000998_3223_1768
aacggcactaaaaccatcacatttttctgtgactggcgctacaatcttccaaagtcacaa
>249877_0333_0832
aacggcgaaaggcagtaaagtgcggatcaccgtgccgccgatggtacgaatggatgtatc
>257997_1515_3835
aacggcgaccgtgctgaaacctacactggtggtctgaaatacgacgctaacaacatctac
>293663_0664_2569
aacggcgagcagacatacagccagccgctgtggacgtggatgtcggtaggcgactttaac
>226817_1848_0664
aacggcgcgtatcctgattaacaccccagcgtctcagggtggtatcggtgacctgtataa
>179031_3434_4039
aacggcgggcgtacatcctcacgacagcagccagtggcaagctgcgactgaagaagcgat
>237963_2400_0135
aacggcttgtcaatcgcacgctctggttccggaatataagaatccaggaagccagccagt
>234799_3051_3428
aacggctttgcgcaaatgcggcgctggctaactgacgtaatgcgggaatatcggtctctt
>237211_0196_3521
aacgggatcatcggcagattgttggtgctgtaagaggtcgccgctgccagccaggaacaa
>176615_2603_3275
aacgggattgtcgatttccagtcggaaaactgcatcggctgtggttactgcattgccggg
>236791_3977_3334
aacgggcgcgtgctggcggttatcggtatgctacatgataaagatattgccggaactctg
>219188_3151_1687
aacggtaacggcaaagtcagcggcgtaaaaatggtgcgtaccgaaatgggcgaaccggac
>204875_1172_0972
aacggtaataccggaagcctgacggctaacccggattgcgtgattaacaggaacttatca
>167069_0797_3302
aacggtgaagaagtcaaaatcggcgttcctttcgttgatggcggcgtaatcaaagctgaa
>133888_1701_2116
aacggtgatagtttcgccgatcacaacgtcacggttaacggcctgagcaggcttctggaa
>338577_1850_3820
aacggtgcatacaaagctcagggcgttcaactgaccgctaaactgggttacccaatcact
>250899_1554_2068
aacggttacggttgtctctgagccgaagcatctgtttaacgatcccaacatagacctgat
>226196_2553_3458
aacgtaaatgttcccaaatcatttctcgtgccagcatgctgatggttgcagtggtgatgt
>316871_1638_3638
aacgtaccgcagtggcggaatacccaaccaagtcgcgtgcgacgaaaggggttatctcca
>251605_3499_0417
aacgtagcggcgggtagccaggcggctatcacgctggtccaggtagtagcccgttttgtg
>190838_3934_3318
aacgtatggttatcgtcgggtatgggcgctgcttcgcagacaggcagaacttgatggtat
>155978_0371_1349
aacgtcaccgtgcgtgaagatggcactatcgactttgatgatggttcaaaaaccgagaac
>201736_2854_2989
aacgtcatgctggtgggcgattcgctgggcatgacggttcaggggcacgactccaccctg
>204241_0725_0897
aacgtccattgcgcgcttcgcgtcttctttcgtcgcgtagttgtcttcaacatagcggca
>281443_0684_3775
aacgtccggaagaagtaaccgagatgcagcgtctggtaaaaggtgaagttgttgcttcta
>218249_3402_2230
aacgtcgcctgctgggtctgttccagaaccgttacggacctaaccgtgttggctggggcg
>278590_0789_3159
aacgtctggcgccaatgccgcaggcatctggcagatcattccgagcacggggcgcaatta
>307873_1585_3539
aacgtgcaggagaaagccgatctgctgccgcacctgcagttcctggcaagccagatgaac
>013830_0907_2260
aacgtgccgtatatcgttgcaaccatcaccagtaactctgcaggtggtcagccggtttca
>234981_1852_2338
aacgtggagtattgggttgccttgattcagccgggtaaagtcctgtatgaaatggacggt
>212409_3163_3724
aacgtggcatggcttatcctctaaaattatttgctacggcgacgtacgatgaatttatca
>227436_2537_0290
aacgtgggcgacgaaatcactgttaaagtgctgaagttcgaccgcgaacgtacccgtgta
>252273_0912_3328
aacgtggtttcgacagcggcgatccggcacaatgcaatacttttggtaaaagcatttaac
>227833_3573_3129
aacgttacgtttttgcttataccgtaaccatacgcaatctggggcgagcgccagtgcagt
>171128_0895_0346
aacgttcccgtttttaaatttttccgcgcaatatattctgcagccaaccaaaaatgtcat
>251175_3332_0933
aacgttcgatctccacggtcacggagtacggcagttcagcgccgaggaaacgcatcagtt
>103602_3986_2295
aacgttcgatgatcttctcggcgccagcaacagccaggatagcaacttgcttacgcagct
>249131_2792_2656
aacgttgccgcgacctattcgttgacgcttttattcctgcgtacgccgctgctttcggcg
>158214_0455_1422
aacgtttccgggttacaggagatgtacaaaatacgcggatacgcctgcaccattttctcg
>204114_2795_0410
aacgttttccgctgcacgaaatgcgcgacgatgtcgcattccagattatcaatgacgaat
>249377_0664_3638
aactacatgttatggggctatagctcagctgggagagcgcctgctttgcacgcaggaggt
>005125_3413_0972
aactaccaattggcaaaggcattgtgaagcgtcgtggcgagaaactggcgatccttaact
>141182_3595_2889
aactacgcccagcaggaacagccagacggacgtttttgcaccggatttgatttcaatctg
>249706_2701_1750
aactacggtctgggtacgcaagagatgctgcgttcgaacattctgccgtatcaaaacact
>289793_1386_3298
aactaggtgtgacgttaactatatgtaaacaggaaagataatcatgtcacaaaccgttca
>268008_0512_3561
aactatatgtaaacaggaaagataatcatgtcacaaaccgttcatttccagggcaacccg
>136114_0579_0285
aactatgttccgtacctggttaaccaggacacgctgtacggtacgggtcaactgccgaaa
>223436_3374_0738
aactattgaaatgggaatggcggatatgtcggagaacttccgtgccagaggcggagaaat
>248675_0963_0337
aactcaaactaccaccgagaaaaaactcactcaaagtgatattcgtggcgtcttcctgcg
>109276_0998_2751
aactcacagcctgccgctgattgtgctgctgatcctttccaccttcgttggcgcactgat
>256714_0089_1488
aactcaggatgacaaactgcgtaagaaccactatcacggcctgccattcaaggtgacgaa
>197279_1235_1020
aactccagcggtaaactggttatcacttcccgtaatactgaactgaaactgatcgacgaa
>154864_1717_2979
aactcccgtttaacaaccatggagtatagggcagtagcccgcagtatggatcgtcaccga
>280923_1560_2421
aactccggcgcgtatattgcggaaatcacgcgtggtgcggtgctgtctatccacaaaggt
>323432_1734_2960
aactccttcccattcatgttcttcgtcattttgctggtgacctttttcggtcaaaacatc
>201324_0999_2354
aactcgcgtaggttccctgggttgggcgaacaaagcacagaacttcgaagctgttgctca
>109310_1798_0757
aactcttcaggatccgattatgagtcaaacatcaaccttgaaaggccagtgcattgctga
>010733_0131_2673
aactgaaggcggcgcagtctggttggatccgaagaaaaccagcccgtacaaattctacca
>226645_2487_1476
aactgaccgctacggttgaagtgttttaccacattgatgtacgcctccagttctgcgggc
>201258_1449_0063
aactgagccgcgatattgcccagcgtttcaacgcgctgtatggcgagatctttaaggtgc
>163956_1665_2293
aactgcaaagaatttggcgtcgaactgtatgacctgaatcacccgtatcaggggatcgtc
>139564_1348_2077
aactgcacacctaccgtgacgctatcccgactcagtctgttctgaccatcacttctaacg
>259525_0500_0710
aactgcaccggctaccctgaaatctgttaacgatgtgaaagctgacgagcagatcctgga
>093894_1222_2938
aactgcgtaaagcaggtcgcgaagctggcgtatacatgcgtgttgttcgtaacaccctgc
>303312_1303_3351
aactgcgtaaggtcgtagcggacatcgctggcgttcctgcacagatcaacatcgccgaag
>352311_1661_3092
aactgctcacgcagcaggttcagcagctcggtgttcagctcttcaacgctcttctcacgc
>138441_1869_3771
aactgctgaaagttctgggccgcggtatctccctgctggatgcgtttggcgcagcgaacg
>197170_3108_1823
aactgctggcagaatacctgctggaaaacccaaccgacgcgaaaatcgtggttggcaaaa
>170586_0660_1379
aactggaaatgatggtccgactcatccagacacggaaccgggaacgtggtcctgtggcaa
>259893_1950_1206
aactggaatcactgctggatgcgaccgcatacgaagcattgttagaagacgagtaacggc
>252556_3255_0595
aactggataccactggcctcattgaccgcaaagttgtgcgctttatgagcgacgcatcca
>106594_0647_2222
aactggatccgatgatcaaaaaaatcttcactgaataccgtaaaactcacaaccagggcg
>237589_0751_0450
aactggcgaaactgttgagttcgctgaagtgctgatgatcgcaaacggtgaagaagtcaa
>195214_3827_1487
aactggctggcttcctggattcttatattccggaaccagagcgtgcgattgacaagccgt
>134968_1108_1588
aactggtatcaaactcgtttggacgaaattagcccaggcgataaacaaaaagatccgaaa
>235149_0378_0243
aactggtggataccctggttgaacaactcaccgccacgctggcgctggatcgccatcagg
>223233_2337_1411
aactggttccggtgctacccatggtcgctattttttgccccgccttaacttcttgttgtt
>304045_0958_2324
aactggttgaaatggaagttcgtgaacttctgtctcagtacgacttcccgggcgacgaca
>246124_2387_1081
aactggtttctgagtgtattgaattgcgtctttccagcacccgccaggaaaccgggcgtt
>209633_2399_2104
aactgtgcgcacaacgtcggtggtggtattccgccgctgctgttcctgctggggatggcc
>248292_1788_1813
aacttaaagcggaactgaaaaacgtacaaaatatcttttctgtcgaacggctggattatt
>122114_3010_2769
aacttactctatgcgggcttcctcggcgtcttcctcgggggacgtattggttatgttctg
>215602_3442_1231
aacttcaccatcggctgcttgtgtatcagcctcgcgtatatgctctacttcggcgctatt
>238568_3289_1347
aacttccagccagctgacgcttaacgtcatgacctgggttgcggtggttctggtaccgat
>221761_1499_1927
aacttccatttcaaccagttccagcagctcttcgtcatcaaccatgtcgcatttgttcag
>284162_0843_2324
aacttcccgaaagaagagaacccgttcctcggctggcgcgctatccgtatcgcgatggat
>172942_3240_2738
aacttgaagtatgacgagtataaggcccgacgatacaggacaagagacatgtctaagatt
>198983_2858_1668
aacttgttctccgtcttgatccggcaagctaaatttcggtgcgatatcaccggctttcag
>235301_0925_2996
aacttgtttagaaacgattgatagtaagtaaaaacagcgcggtgtattgtgacgttttta
>153450_2122_1016
aagaaactccgcacctgatccataaagttgcgcttgatccgctgactggcccgatgccgt
>141925_1151_2915
aagaaagatgcgatggtgccgatgggcggcctgctgtgcatgaaagacgacagcttcttt
>147858_1417_0955
aagaaagtttttttcccaaaactttttgtgtgctggcataggctattcgaaggggtaggt
>048514_1454_0643
aagaaatcgaacgtggtcaggtactggctaagccgggcaccatcaagccgcacaccaagt
>084125_3778_3679
aagaacactgcgatcactatcgggcaattattgattcggcggatggtttgccgatggtgg
>252793_3190_3908
aagaaccgtattcaccgcttcgatgttttcttgtacacgcacatccgccgcatcaatgac
>254765_0934_1165
aagaactgttcgctcgtcacggtcgcaacaaactgttaactgaacatggcattcaacttc
>220587_2455_1073
aagaagaaagaattatgacgttgtctccttatttgcaagaggtggcgaagcgccgcactt
>239134_2525_2196
aagaagaagttacgctgctgcgtgacaaaatcgaaaaccgtcaaactatcagtctcggcg
>200570_1514_2329
aagaagagaacccgttcctcggctggcgcgctatccgtatcgcgatggatcgtagagaga
>249641_1989_2287
aagaagcggtgcgtctgtatggcgataagctgactaatgccaacgtagttgatgatgtta
>301712_0109_3333
aagaagtccggtgcatttgtaccaggaattcgtccgggagagcaaacggcgaagtatatc
>185892_2440_1151
aagaagtggttcgtgaagctggcgcatggctggttaacttcaacaacacgccaattctgt
>231331_0896_2979
aagaagttgaaatcgttggtatcaaagagactcagaagtctacctgtactggcgttgaaa
>010858_0110_2026
aagaagtttagatgtccagatgtattgacgtccattaacacaatgtttactctggtgcct
>260420_1158_1055
aagaatgcctggctgaaacggctgcgggaagggatgccggagtgcgtcgctgcgccaaaa
>227784_4017_3708
aagacaacactccgatgttcgttaaaggcgctaacttcgacaaatatgctggccaggaca
>234840_3327_3388
aagacatgctgcagctgaatctggataacccaattgtggtttctccggacatcggcggcg
>203874_2276_1640
aagacatggctctggaagatgtgctgatcatcaccggtgagctggacgaaaacctgttcc
>247021_1281_2482
aagacattcggcgcgagttggctataatactcggcacttgtttgccacatatttttaaag
>190305_1360_2193
aagaccagaacgtgggtatcaaagttgcactgcgtgcaatggaagctccgctgcgtcaga
>132114_1572_3042
aagacctgaatgttgatgtcaggcaactggcgtgccagataccagcaagttgaactggcg
>004912_2431_0780
aagaccttccgcaatcgcggttttaccgacaccagattcccccaccagcagcgggttgtt
>177861_0889_3263
aagaccttggtctgaccgacgaaagcaaatgggcaccgctgtgggttatcgacttcccga
>178458_0916_1712
aagacggcacgccgcgtgaaatctacgaagagccgaaaaacctgtttgttgccggcttca
>318749_0842_1529
aagacggtatcccggcagttgttgaacgtcttgagtacgatccgaaccgttccgcgaaca
>209564_2761_3687
aagacggtctggctatcgacttcgaaatcgaaggcgaatacccgcagtttggtaacaatg
>224101_3350_1693
aagacggtctgttcagcggctacgacgctgaaaaacgtcaatacgataaatcgtcctgga
>143983_2455_2411
aagacgtattctccatctccggtcgtggtaccgttgttaccggtcgtgtagaacgcggta
>188643_1047_2586
aagacgtgattgctgatgcattcctgcaacagatcctgctgcgtccggctgaatatgatg
>192502_0121_2161
aagacgtgctggcttcccgtggactgtctctgggcatgcgcctggaaaactggccaccgg
>241654_0409_3120
aagactggaccatcgagcagatcacccgcgaaacctacaaatatgccgatatgctggcga
>194735_3153_3363
aagagaacaaaccgaaccgtgtctggctttccgcacagaccggagcggggataccacagc
>235326_0844_2111
aagagatcgactataaagatatcgctacgctgaaaaactacatcaccgaaagcggtaaga
>201409_1978_2418
aagagatcgcgtggaagccctgcctggggttgaagcgttaaaacttaatcaggctagttt
>221339_1420_1518
aagagatgctgcgttcgaacattctgccgtatcaaaacactttgtgatttgttgatttac
>192445_0209_1901
aagagattaaattatgagcaacattattaagcaacttgaacaagagcagatgaagcagga
>181473_2484_0407
aagagcaatatcagaacgttaactaaatagaggcattgtgctgtgaatcttaacgcaaca
>234202_0847_1058
aagagcccgatctggcgttctggtggcgtgacctttgctgctcgtccgcaggaccacagt
>209994_1128_1264
aagagcgatggatcgctttcgagataattttgcgtagattcatcggtacattttccggga
>242078_1489_1852
aagaggccgccgccgcgaaagcgtaacgtttctcattgaaattcactacacttaacccca
>243101_1562_3170
aagagtatcgtaaaatcgttgaaggctacacgccggagtcggttgaagatatcaccggcg
>155933_1267_2643
aagataacacctggtacactggtgctaaactgggctggtcccagtaccatgacactggtt
>218278_0506_3135
aagataccgctgatgtgctgaatattttccgctgctttggcgaagcggaagtaattgctg
>229083_2565_2444
aagataggttctgataaaactttcttgtcatcggctccgttcgccgttatgatcggtcgt
>223353_0277_2102
aagatatgtcgttcctcggcggtatgctgatggcgggtattgtggtggtgctgattggta
>304247_1054_3941
aagatcgcttcctgtcagcgctggctggcgaaaacgatccggaagcaaaacgtaaaatca
>228054_2555_3746
aagatcgtctggtaccgatcatcgccgacgaagcgcgtactttcggtatggaaggtctgt
>009508_0077_0749
aagatctcaacgaggctggaaaagattcaaccgctatagataaaatcaatgctcactatt
>237890_3008_1514
aagatgaagccattccccaggacgaactggatgacaaaatcgccggtgaagcgggcgtgc
>211686_2561_2324
aagatgagcgcccaatcggccgtctgctggtcgacgcatgctacagccctgtggagcgta
>237049_0332_2381
aagatgccagcatcgacaccatgttcgctgaactggggaaagtttggccgaaatttgacg
>224346_0971_2364
aagatgcgccgcgcgcgctgcaaagcatgtgggaaacctggcaggagatgcacgaaccgg
>238709_2240_1870
aagattattcttttatattctggcttgtttctgctcaccgtaattaagacgctctctccg
>220856_0994_1483
aagattgcatttggctgtgatcatgtcggtttcattttaaaacatgaaatagtggcacat
>184902_0833_0730
aagcaacgctgccgaagcgtgcaaccatcactctacgtcgtagcaaactggatcgcctga
>272922_0821_3394
aagcaacgtcaaaccaggtcaatcaatttggcggttataccggaatgacaccggcagact
>195826_0869_3186
aagcaactgctggaatatgatgacgtggctaacgatcagcgtcgcgccatttactcccag
>171901_2137_2985
aagcacgcgttgaagatgccctgcacgcgacccgtgctgcggtagaagaaggcgtggttg
>016649_3859_0681
aagcactgaagcacaacaatcgcagttgcaattattgcgtacagccagtacattctggcg
>092331_2740_0962
aagcagacgccgctctgggccgtgctaacatcaccgtcaacaaaaacagcgtaccgaacg
>231398_2793_1446
aagcagcgtcgcgatggtttcagatttgatgacatcaacctgcgcataacgctcttgttt
>335137_0434_2075
aagcagctaaaacgctgatcctgtctcacctgcggtttgttgttcatattgctcgtaatt
>274719_0264_0829
aagcaggcaaaatttaccagctcaagcccaatccagcggttttgatttgtcgggtacgcg
>264248_1001_0335
aagcataaatctttgtcacaaaggtggaggcaatgtcagtggtgtgtgacaataagagta
>246306_3397_1548
aagcatcagcaccggcagtctgctgctgggcatgttgctgctgggcgatttccatcagtt
>260025_0254_3957
aagcatcgctgacgagtaaccggatcacaggttaaggttttactgagaaggataaggtca
>266556_3552_0337
aagcattgctgttgcttcgtcgcggcaatataatgagaattattatcattaaaagatgat
>242559_0137_0519
aagccaaaccggttgaaaaagccgcgccagcacccgctgccgcagcaccaaaagcggctc
>304995_1513_1671
aagccaaagcccgcgccgatgtggtcgtcgtcagtattttcgttaacccgatgcagttcg
>191084_3046_0625
aagccaggagttgaatatcctgcgcgggattctggcttctattgagcagcagaataaagg
>217295_3766_3802
aagccagtaattcacaacaaagattggcgattcaagcggtttgccgtagaattaccgccc
>273055_1760_3297
aagccccagcgcatcgccatcattcacgacaaacaacagtatggcgaagggctggcgcgt
>260297_2147_2945
aagcccgcacctgacagtgcgggctttttttttcgaccaaaggtaacgaggtaacaacca
>238104_0533_2255
aagccctgctttttcccgtttcgtactgtatatcttccatccagcgggtatactgatccc
>298621_1781_3322
aagccgatcgcatgatgcgtccgattccagacccgtactggaagccgggtgacagtatgg
>013646_3000_2111
aagccgcaaatgtggcacaagaaattaacgccgaatatggtgaaagtatggcgtacggtt
>253735_1190_2323
aagccgcactgttccaactttacgctggataccatcgcgcccggctggcgtactctcgag
>204763_1661_3702
aagccgcataatatcttagcaagctaattataaggagatgaaattggaatcgccactagg
>216537_0250_2808
aagccgcccttaactttgccgttgataacaccggtaacagtttcagcatcttcgtaagct
>239903_3367_3464
aagccgcgaccgacaatggcggcagcctgattaaagagctgcagttggtatacaacaaag
>206906_1391_3754
aagcctatcgacgtcaagagcctgttaccgtaaggagaggggcaatggagttcgcttttt
>218818_2719_0549
aagcctggcagtaaccgttcacggtagggttcagcgataacatctttcatcagcttcgcg
>153204_3265_4010
aagccttcgatctcaaaagcattatcagactgatacgctattattgaaaggatatcatta
>316308_1430_3114
aagccttctttaaaggcgatagaagcagccagtttaaacgccagttcagaggagtcaacg
>128598_0177_0312
aagcgaaccatacgcagtttcatgaccaggtggtcaaccatttcctgcgcttcttgttcg
>157710_1136_1511
aagcgaatgcaaaatttgaggtcaaagccgctgcctttgaaggtgagctgatcccggcgt
>240470_2096_0637
aagcgatggagctttcctacttcggcgctaaagttcttcacccccgcaccattaccccca
>184417_3514_1301
aagcgatggcggaaaatttcgacctgaatctgcatgtggtcgatgttggctggccgggct
>265039_1651_2696
aagcgatgttactccggcactgagcgaaatgatgcagatgaaaattaataatttgtccat
>201905_0409_3078
aagcgattgttgctgaagtcagcgaagtagccaaaggcgcgctgtctgcagtagttgcgg
>075512_0534_1303
aagcgcatccgcaagcgcaattacaacgcttacatttcattagttttgagaaatttcccc
>232324_0978_1188
aagcgccgagtaacgttgctcaggccgtaattgaagcccgtggtaaataagcctaagggt
>296053_0421_3375
aagcgcgcggcaccacgctgggtgcggataacggcattggtatggcctctgcgctggcgg
>269189_1321_1129
aagcgcggctggaaagctttatcaaacgtgtgaaaaagatgtttgatacccgccatcagt
>255159_0299_2119
aagcgcggtaaataaggaaagagaattgactccggagtgtacaattattacaatccggcc
>242309_2457_1560
aagcgcgtgcgctgatgatgtctaccaacaacatcctgtccccggcgaacggcgaaccaa
>200086_4010_3337
aagcggcaaaaggatgttccatgtacatgacgcgcggcttgcggtaaattgttggcaaat
>193965_3642_0043
aagcggcgatggaccatgataaaaaaattatgctggtcgcgcagaaagaagcttcaacgg
>201763_2345_1370
aagcggcgttccaccgctcccagcatgacgtcctgtactgtttcactgttgaagccgccg
>248910_2297_1976
aagcgggcagtgaaacgattatcgccgcggcattctcgtcgttgctggggtgtgacgtgc
>000978_3464_0273
aagcggtaggggtttacctggccggttatctgttcagcagcctcggcgcgttcggcgtgg
>016361_3624_2212
aagcggtgatggatgatcacacctgtgcggtggtggttgagccgatccagggcgagggcg
>215128_2522_0585
aagcggttctgtaatacagtacactctctcaatacgaataaacggctcagaaatgagccg
>187186_1351_2981
aagcgtaagtaattggtgctccccgttggatcggggataaaccgtaattgaggagtaagg
>237278_3274_2844
aagcgtctgctgaactgcattatcgcggtgatcgtgatattcctgtgtctggtctatttc
>273872_2946_1299
aagcgttccgtaaacagcagaacgaagaagcggcgaaacgtaagctggatgtgaagatca
>149758_0489_1908
aagcgttctgacgaaccggtattctggggcctcttcggggccggtggtatgtggagcgcc
>165891_1331_0819
aagcgttggctacaaaagagcctgacgaggcgattcagtcacctcaaccccgaccagtat
>002294_0349_1574
aagctcagggcgttcaactgaccgctaaactgggttacccaatcactgacgacctggaca
>203610_1171_2771
aagctctgcgtccactggcagcagaagaagcgcgtgatgcgtttgttcaaggcgaagata
>205139_2630_0390
aagctctggcacagttgttgctaccactgaagcgccagaagatatcgattgagaggattt
>199294_2718_0074
aagctgggaggtcgtactggctgatgaagaacacaagtaagttccagaatgtagtgattg
>308793_1691_3803
aagctggttttgaagctgcaatggaagagcagcgtcgtcgcgcgcgcgaagccagcggct
>177728_0735_1557
aagctgtaggtaaagtactgccagaactgaatggcaaactgactggtatggcgttccgcg
>196315_0354_1258
aagctgtcaccggcattgcgtacgctgtggctgatagtgacgatggttcttggcgtcatc
>014010_3946_3440
aagctgtggaaaaagccaaaaaactttaacgccttaatcggagggtgatatggcaatgac
>266187_0705_0372
aagcttcgtgaaagcggatggcaaggttactggattgacgcagcatcgtctctgcgcatg
>000416_0118_3754
aagctttttccagcgtgatccaggcttcgtgacgtttagctttctcacgggacagcagag
>291011_0250_0914
aaggaactggctaaagcgtccgtatctcgtatcgttatcgagcgtccggctaagagcatc
>256154_2616_2990
aaggaagatatcgacgcagagcagttggctaccggagacttatcggagcgactgcaggac
>222888_0966_3025
aaggaaggtacgtcctgcttcatctgctcttgttcaagttgcttaataatgttgctcata
>240042_0417_3923
aaggaatgcacaacgtagcatggaatgccttgttctggtgtaaccacgatcagccgcgca
>013856_3921_2651
aaggaattggtgatggtaaacctggtcatagtttcacatagcagccgactgggagaaggt
>162216_0638_0782
aaggacacctccaggatggagaatgagaaccggtcaggatgattcggtgggtcaggaagg
>202822_0705_2689
aaggagacagccaggtaatctacgccaatcaacgccgcagtcttaatgtctgctttgtct
>146742_2866_2561
aaggagatagcaatggaattagtattgaaagacgcgcagagcgcgctgactgtttccgaa
>254961_0626_2821
aaggagcggcaatgaatattccacagctcactgccctgtgtctgcgttatcatggagtct
>011372_0050_1564
aaggataaaaataaacgcacgccgtatcttcagcttattgattccttttttctttttcac
>233070_1795_0578
aaggattaattaaattcattcctggcaggaaaatggcttaacatttgttagacttatggt
>258765_1526_1611
aaggcaccggacgtggttttttgctgaaattttgcgctcgctttccgcatttacaccgtt
>192214_0339_0194
aaggcaccggccgtgcgcgttctggttctatcaagagcccgatctggcgttctggtggcg
>201317_0754_2290
aaggcagaacagttccagtttaacatcggtaaaacctggtaagtgttctccacaaaggaa
>242951_0886_0559
aaggcagcgttgaaaacggtgcatacaaagctcagggcgttcaactgaccgctaaactgg
>259433_3276_2036
aaggcattgtctgtaagcgccttgtaagacttcgcgaaaaagacgattctatcttcgtcg
>153633_3681_0406
aaggcccgtgacattcacacttccacgctggaactgttcgaaaaagtgctcggcccaacc
>247285_2433_2546
aaggccgctgaaaacggttattcactccgcgtggtggatgaccgtgactctaccgaaaca
>138251_0307_2478
aaggccgggtggcctggacattcgcatttggcgaagctttcaaagttctggcgatgttgg
>098827_1489_2694
aaggcgacgcagagtgggaagcgaaaatcctggaactggctggcttcctggattcttata
>123901_1466_3929
aaggcgcgtccttattctggctatgaaaacttcgactttgaaatcccggtgggtggtggc
>252859_1415_1307
aaggcgctgaacgtaaacctcgtgcgcaaaagccggtagagaaagcgccaaaaacagtaa
>163222_3026_0939
aaggcgtaaggagatagcaatggaattagtattgaaagacgcgcagagcgcgctgactgt
>152182_0249_3278
aaggcgtggttgctggtggtggtgttgcgctgatccgcgtagcgtctaaactggctgacc
>284942_0052_3468
aaggcgttgacgatcgtgatgcggcgaacctgctgacgaattgtgaaattgtcgtggatt
>223109_0831_1039
aaggcgttgtcgctgccttccggggcgatgatgcggccttgtgaatccagctcgacgctg
>197129_1122_3440
aaggctataccaaagtacagaacgcctcttaccaggttgccgcttatctggcggatgaaa
>225433_0777_3375
aagggacacaaatccgcgtatttgtgattaaccctggcacgcctaacgctgaatgtggcg
>144557_3778_0127
aagggagatcagaaagcctttaacttactggtagtgcgctatcagcataaagtggcgagt
>323695_0563_2170
aagggctggatgagatgcagcagatggtggcaaatcaggctttcagcaccagcgattact
>022129_0051_3120
aaggggcgaaacattttgatgttgacgccttcgatgcccgctgggcttacactgttgatg
>241289_3240_2546
aagggtgttaccatggtcacgctgactgcctgctggtgaaagccggttctggcgcactca
>135161_1321_1677
aagggttgatcgctcgttggaagtatttctggatgtcggtcattgcgctgggtgtcgcct
>327012_0995_0403
aaggtaagatctggatccgtgtgttcccggacaaaccgatcactgaaaagccgctggcag
>265995_0153_2632
aaggtacaaacgctgttggcaagccagagtaaccccggacgcacgctgcgagcggcacgt
>153953_2869_2108
aaggtaccgcgtttgaaggtaaatcactggaagagattattcgcagctctgaaggtggcg
>207925_2365_1703
aaggtatcgcttctatgcactgctccgccaacgttggtgagaaaggcgatgttgcggtgt
>272639_1804_3055
aaggtcgacatgaaagaggcgcaaaagccggacaccgccagctaccgcacctttaacgaa
>321794_1439_1551
aaggtcgcgacatgatgctgctggatgcgcttatccagctaaaagagaaagatcccagcc
>215540_3257_3467
aaggtcggtttttcctaaggggttgtattgcatgctgccactcctgctatactcgtcata
>168796_3009_0190
aaggtgaagatatcaccctgttcagcccgtccgacgtaccggggctgtacgacgcgttct
>200281_2825_1205
aaggtgaagcgcgtccgctgaaaatcggtatttttcaggatttggtcgatcgtgttgctg
>214714_1483_3426
aaggtggacgaactgctggctttgtacaaaccaggagtcgtttcacccgcgaaaaaataa
>060673_1181_0528
aaggtggaggtacgaccgaaggacattgcagcaccgttctgagacttaacagcagccagg
>290044_1978_0260
aaggtggcatatggtgtgatcggggttcaataaattgcgaaacaaggtatactccagcag
>231156_3104_1718
aaggtggcgtattcaacaacgcagctcaggtctggaaccatactttctactggaactgcc
>222344_0061_0486
aaggtggcttaggcgagctgaaacgcagactgctgtttgttatcggtgcgctgattgtgt
>256294_0584_1048
aaggtgttcacacgggttctcgcgtattcatgcagccggcttccgaaggtaccggtatca
>245221_1935_1233
aaggtttcgggctgtttttttacacggggagccagcgatcctgcgttccccgctgatcta
>255523_0999_0966
aaggtttttgtaattttacaggcaaccttttattcactaacaaatagctggtggaatata
>012987_3720_3072
aagtaaccgagatgcagcgtctggtaaaaggtgaagttgttgcttctacctttgacgaac
>178993_2440_2434
aagtaacgactccggtaactgttcgtggcctgcgtgttactaaaggcgctcgtgctgcta
>304010_0504_3201
aagtaagatgcatcttttcactataaaaaaagggcttactgtcacatctcaacaacaggt
>002545_0572_3074
aagtaagtaaaaaagttagagcggcaacgcgtaccctgggtacgcgttgtttgtctggag
>240372_1469_3213
aagtacaaagggcagtatgtgttagtggtggatggttccatcccattaaaagataacggt
>242579_1171_1345
aagtacaaggtgaattcgggctgacgacggtgcaggcggcaagtctgatctctgcagcct
>219477_0794_1549
aagtacgccgtgagcgtatgggccacatcgaactggcttccccgactgcgcacatctggt
>221620_1763_2936
aagtacgggtcaatcaccagaccggtattgctgcggatataatcttctaaaccgtcacgt
>251596_3567_1459
aagtactcaaagggctgaaagtcgcgttgagtaaagccgaaggtgagaagtgcccacgct
>235295_1289_4056
aagtagaaggcggtgtagtagacctgaacacgctgaaagcggctaacattatcggtatcc
>250498_1225_3379
aagtagacggcctgcactatttctctgacaacaaagatgtagatggcgaccagacctaca
>212048_3964_1668
aagtatctaccaaactgaccgttctggactccctgtctaaaatcgctgaccagctgattg
>219815_0825_0769
aagtattccaccatgtcattacgctcggcctcgccatgtaccagcacatccagtcccaaa
>229048_2629_0978
aagtcaacgcggtgctggagaagatgaaaaccttctcagaagcgattatttccggtgagt
>230932_1014_4051
aagtcagttttgatctctggcctggcgaaacgctatcgctggtgggcgagtctggcagcg
>249293_2625_1939
aagtcatgttgtcctttgacaaagtcagcgcccactacggcaaaatccaggcgctgcatg
>002740_0604_3734
aagtcctcacccagtgggttagaacgattagaatgttggtttaacaggtcaacacgaagt
>203043_0721_1075
aagtcctgcagttgctgggcctgccgtaccgtaaaatcatcctttgcactggcgacatgg
>292436_0627_1830
aagtcgaagtcgttaacaccctggtagttaaagggaaagttaaacgtcacggacagcgta
>112027_3193_3766
aagtcggtgagccgctatgcgtatcctgtgttgaaacaatatggcatgaaggcgacggcg
>079429_3433_1529
aagtcgtactgagacagaagttcacgaacttccatttcaaccagttccagcagctcttcg
>245934_1944_0363
aagtcgttgtctgcggcatttttgccgagtgccgtgtataataggcaaagttatttccat
>314447_0372_1578
aagtctcgttctggcggtggcgtacgtcgcggtttcgagggtggtcagatgcctctgtac
>259621_3059_3221
aagtctggctccctataatgagccagactttttaccgctgtaataaaggagaaatcatga
>215855_2327_2899
aagtgataacccgataacaggacattgaatgagcgataaaaagaagcgcagtatggcggg
>233261_2271_1738
aagtgatcgaaacctttggcgcttctgaggggggcaacaaggggattgatatcgcaggca
>180536_0624_3267
aagtgatgcaggcgtttccaggtgctttccctaatgcggaagtagtgggtaacccggtgc
>148413_0734_1983
aagtgcgatataaattataaagaggaagagaagagtgaataaatctcaattgatcgacaa
>243210_0509_1575
aagtgcggcgttgaagtgacccagactaaagtacgccgtgagcgtatgggccacatcgaa
>154113_1710_1743
aagtgcggctggcaaatgacgctaactgtctggcggtttcagaagcagtagatggcgcgg
>246288_3104_0065
aagtgcgtaaaaacggcactctgccgtggctgcgcccggacgcgaaaagccaggtgactt
>251477_1416_0953
aagtgctaatgctgggctatatgaacccggaagccttagacaaaaccctcgaaagcggca
>188153_2798_1328
aagtggaaaaagcgcatccggatgtcttcaacattctgttgcaggtactggatgatgggc
>010461_0196_2559
aagtggcggcacaacgtcaggcatggattagcgaatggcaacgcgccgtcagccgttaat
>119957_3851_3872
aagtggctgccgactacctgaaacaaaaagggtggacgaagtaatttcccgtgacttatt
>249378_3685_1652
aagtggcttgatgcgcctgctgcggcggcgctcactaagtcctggagcaaccggcaggcg
>232163_1473_3298
aagtgggtaaaatttcccgcgctcagctgcaggaaatcgcgcagaccaaagctgccgaca
>209555_3603_3683
aagtggtcgaaacgctggcgcagtatgcgggcgtgccggtgtggaacgggctgaccaacg
>010436_1561_3320
aagtggtggaagacagggccaacgcactgctggccgatggcctgaaaggcgtgaagcgta
>190297_2917_2088
aagtgtaaaattgaacaagctcctggccagcacggtgcgcgtaaaccgcgtctgtctgac
>005159_2676_3596
aagtgtccgaagcggacatggtctttggtgaactgcctgaagaagcgcaaaagccaaacc
>121911_1720_1892
aagtgtccgcaccgtttatcggcactgacgcatttcaggaagtggatgtcctgggattgt
>213477_0370_0383
aagtgttgggtaacacccgcaaagtgctggttaacgataaaggtggcaacctgatggttc
>218797_1434_3143
aagttaaaaagccggaaaccatcaactaccgtacgttcaaaccagaacgtgacggccttt
>244857_3155_3399
aagttaaggcggggcaaaaaatagcgaccatgggtagcaccggaaccagttcaacacgct
>283690_3422_2204
aagttaccgccgttgaagcgaaagaagacggcatttatgtgacgatggaaggcaaaaaag
>239516_3771_3663
aagttaccggtcaggcactgactgtgaatgagaaaggcgaagatgtggttgttccgggac
>087270_1757_0451
aagttatcaacggagccgaagtcacgttcgatagccgctttcaggtcaccctgcagggtg
>070021_3529_1419
aagttcacgaacttccatttcaaccagttccagcagctcttcgtcatcaaccatgtcgca
>231918_3436_1035
aagttcgccagaagtccccgtctggccgctgcccgcgaagaaaatatgtgtagtgggaat
>226395_1599_1003
aagttcgtgcttccgtcaagaaattatgccgtaactgcaaaatcgttaagcgtgatggtg
>181346_0649_3813
aagttgaaatcgttggtatcaaagagactcagaagtctacctgtactggcgttgaaatgt
>052075_2456_1383
aagttgatgctggcaagatggaaggtacgtttaagcgtaagccggagcgttctgatctgt
>237705_0708_3465
aagttgcgggtgctaagttaaatcaggatgcctgaaaatcggcaccggggtgaggaatta
>012306_3922_2006
aagttgctgcgatgtccaagcagtcttaattatcaaaaaggagccgcctgagggcggctt
>215785_1904_1076
aagttgctgtaaccggcaacaagcgtactgacaaagtgtactatcaccacaccggccaca
>187837_0120_0219
aagttggcacagatttcgctttatcttttttacggcgacacggccaaaataattgcagat
>281436_0555_2829
aagttggtgaagaagttgaaatcgttggtatcaaagagactcagaagtctacctgtactg
>256557_0304_0810
aagttttcaactacgttgtagactttacatcgccaggggtgctcggcataagccgaagat
>173054_1734_3732
aataaaaatgcatttttccgcttgtcttcctgagccgactccctataatgcgcctccatc
>236734_0878_3587
aataaaataaggcttacagagaacatggtagataaacgcgaatcctatacaaaagaagac
>197591_1346_3005
aataaaattctgactatcttacaggggtgacctatgttttcagaagtcatgcgttatatt
>217275_1103_2396
aataaactgaaaaagtttgtccgcgatgctttcctctatgagtcaaaatggccccaaatg
>278524_0672_0303
aataaccttacccagcgtgaagttgaaaacctgccactgaatgggatcggcctcgtggat
>260843_2957_0440
aataacgcgcatctttcatgacggcaaacaatagggtagtattgacaagccaattacaaa
>256531_0190_1592
aataagcattaaatgcgttaatgctcaagatcattcccatcatgggttaagattaatgtt
>250397_3059_1253
aataagcctaagggttaataccaaagtcccgtgctctctcctgaaggggagagcactata
>258718_0395_3168
aataccgccatcagcgataaccggaataccggtgccttccagggcttctactgcgtcagc
>164797_0263_2697
aataccggtgccttccagggcttctactgcgtcagcaacagcggtaatctgcggaacacc
>260581_3327_0142
aatacctcattcatggtaccagtgcgccggacagcgtcggtttgcgcgtcagttcagggt
>265905_0300_1272
aatacgacaccccgacccgtcactacgcacacgtagactgcccggggcacgccgactatg
>173456_1483_0241
aatacgctggaagccgaacatcgagtaatagatgtagaacgggatcatcggcagattgtt
>235476_1591_3840
aatacggctttcacgcgcagcacgaccaaacagcggcacttccgggaaacgtgaataacg
>158528_3755_3644
aatagacgcctggttcagtgatgggacgcatcaccatacccatgcccgtaaccgtcactt
>187497_1043_0149
aatagcgtgaaactggcgggcgtccagactgtcgacactgacgttaatgccagtaagtcc
>060265_3336_0131
aatagtaagctgatattctaccacactatgagcaaaacacatttaacagaacagaagttt
>203925_3879_1594
aatagtcgcaaacgacgaaaactacgctttagcagcttaataacctgcttagagccctct
>320910_1265_0965
aatatagccgtgtctaaagaaaaatttgaacgtacaaaaccgcacgttaacgttggtact
>271220_1499_1900
aatataggataacgaatcatggcacaagtcattaataccaacagcctctcgctgatcact
>172159_2249_0613
aatatcaacttgttaaaaaacaaggaaggctaatatgctagttgtagaactcatcatagt
>321381_0498_3221
aatatcaatggtgcgcacaaccgcgccatttttatcggtgatggtggccgtaactttgtc
>162569_2794_0170
aatatcaattaacaattgatgattttgccaacagcccacatagcgcgatatactgaaaat
>222800_3295_0520
aatatcagatccagggcaacagcgctgaaaacgaaaacaactcctggacccgtgtggcat
>257983_4015_3002
aatatcatgtgaatcaatataccggcgatgaaagccgcacccgcgtcactcaatgggaaa
>063637_1158_0250
aatatccaccacagtaccgcgcgaagcattaatcagcagcgagccgggcttcattagtga
>287099_0739_2421
aatatcctcgcgctgaatgccgcggttgaagccgcgcgtgcgggtgaacagggccgtggt
>002334_1165_1022
aatatgcgcaaattaaggacattgtcggcaaacgtgatttgtgggtggcatcttcctgct
>002773_0651_2362
aatatggtcgccagaagatcctcgctatcactattgtgattatgtcgatcagtacgttct
>191444_1244_3140
aatattgcgtgcggaaattggtcatgtttcggcggagcgcgtgctttctggccctgggct
>145307_0194_0605
aatattgttgaacaacacggtggtacaattcaggtcgcaagccaggagggaaaaggctca
>213902_0448_0496
aatcaaataagtggttgtgaaatttgcactctgaaaaggacgtcttatctttaaataagt
>281309_0952_1558
aatcaacgaactggcggatgctgcgggcatggcgcatttgttgaaatatgacaccagcca
>140425_1145_2238
aatcaacgctttgcaggcgagttaaaggttcgttatcagagttgtgataagatggatgaa
>268982_1102_3021
aatcaagtctatcactgacttcggtatcttcatcggcttggacggcggcatcgacggcct
>222009_1221_1253
aatcaatgcagcaacagcagccgcttaatttgcctttaaggaaccggaggaatcatgacc
>103580_1246_0627
aatcaattcagggtaattgatgctggcgaaaaaaatcgaacaagctataattcagcaacc
>273988_0206_3881
aatcactgcaatttattgccgtacgcctgccctatggtgttcaggccgacgaacaagatt
>247527_3678_0733
aatcagaacggttctgtctgcttgcttttaatgccataccaaacgtaccattgagacact
>006479_0626_1563
aatcagacggtcgtcgatacgcgcaaggccaataaccatgtagtcgtttggccccattgg
>185022_3092_2025
aatcataaatatgaaaaataattgttgcatcacccgccaatgcgtggcttaatgcacatc
>197734_2187_0065
aatcatcatgaatgttttgtttataattggttgatcctactttcattatgatttgctcat
>223040_2309_1427
aatccaacattgcgagcggcgtaaagccgccgctatactaaaacaacattttgaatctgt
>223432_1265_0242
aatccagaaagagtctggtaaagcctcgctggcggatatcatagtgctggctggtgtggt
>170795_3478_3080
aatccagactattccgatttgggatccattttgccgtcctggcgtgtgtaaccgttttat
>227304_3774_3978
aatccagatgccgttttgttgatctggtttgcatggcgtacccggcacgtaatcgacctg
>240798_3857_0380
aatccataatctgttgagtattggcttcgagttgcggccaaatcttcgcggcgcgcgcga
>213302_1402_0200
aatccctgtacgaagctgacctggttgacgaagctaaacgtctgctgaccacctgcaaca
>196665_2933_0955
aatccgatgggggttttacatgaaacttttaaaagtagcagcaattgcagcaatcgtatt
>009095_1679_1443
aatccgcggtcgcgtggaaatacggtgttgagcgtcaggacggcccgaccgcactgatcc
>220063_2517_3521
aatcctcctgggcctacttcctttatgaatatgcaggtattccgggcactctgctgtgcg
>241128_1391_2129
aatcctggaactggctggcttcctggattcttatattccggaaccagagcgtgcgattga
>175362_2971_1176
aatccttcagaaatccgcgatgccctgacgggtgaactgtttcgacaggggtaacataat
>191402_2490_3775
aatcgaacggcggtaaaggtaagctggacccgacgctgtggatgtggaccgttaacctga
>005796_0175_0976
aatcgacggcttaccacgaagcgggtcatgcgattatcggtcgcctggtgccggaacacg
>262037_2791_3537
aatcgccggtctggtgggcgcgtatctgataggaaaacgcgtgggcttcggtaaagaggc
>165379_3116_1945
aatcgccgttgaggtgacaacggcacacctaagcggcatgatatacatttcgtttctgtt
>097536_1424_3471
aatcgctcactggctcaagcagcctacccgggttcagtacgggccgtaccttatgaaccc
>272752_1684_3168
aatcgggaaaatctgtgagaaacagaagatctcttgcgcagtttaggctatgatccgcgg
>251437_0643_2262
aatcggtgcaggttcgcgtctctgggcgaacgtaaccatttaccatgagatccagatcgg
>263146_2436_1140
aatcgtcgtgttgcaggtagtgctgatcgcggtgattctgggcatggttgtttatggcgt
>248744_0305_2090
aatctagagggtattaataatgaaagctactaaactggtactgggcgcggtaatcctggg
>156629_1266_0823
aatctcccgcgttacccgtctgttactgcgccggtgattgttcggcattgagggtcagac
>331255_0121_0775
aatctcctttgttattactgtcgtgctttcacttctcgcaggagtcctcgtatggtaagc
>329576_0497_3737
aatctgacgaagaaggccgcgctctgctggctgcctttgacttcccgttccgcaagtaag
>070683_1881_0476
aatctgccaaaagaggatgcccatgcgctgggcattttcctgcgcgatttaacgacgatg
>286595_0857_3705
aatctgctggcggctggtgcgcgatgcgccatcggtaaaaagcctgtttaatacaggcgt
>282025_0801_3070
aatctggtatacttacctttacacattggggctgattctggattcgacgggatttgcgaa
>154937_2405_1036
aatctgtgagaaacagaagatctcttgcgcagtttaggctatgatccgcggtcccgatcg
>155134_1852_0388
aatctgtggctgaataccggtcacggcacgctcggctggacgatggcttgcggttccggt
>235380_0388_1133
aatcttcggcgcgcttcgcaatggagcgcgggtcacggtcatagccttgcagggtgccag
>329528_1843_0701
aatctttgtcacaaaggtggaggcaatgtcagtggtgtgtgacaataagagtatcggcag
>005052_1679_0332
aatcttttgtatgtctgtgcgtttccatttgagtatcctgaaaacgggcttttcagcatg
>246424_1421_0870
aatgaaaaactaccttgttcactgatgcttttgccaacgctgccgccttccgtgctgggc
>233989_1715_1928
aatgaaagcgctggtgccagtttgccgcacgattaaagagttcccggcggggagctattt
>006492_1814_0359
aatgaaagcgttcgtcgtgacccgtgtgggtgacgtgttcctcgctttcgcactgttcat
>221510_2529_0373
aatgaataaaagtctcatcgtcctctgtttatcagcagggttactggcaagcgcgcctgg
>228856_2140_0221
aatgacaccgtgcttgatggccgtgacgtcaccaaaaccaacaccaccgacgtagcgacc
>220157_3157_1749
aatgaccggtcgagctcccgcccgctttggtgtctattccaataccgatgctcaggatgg
>269981_0984_3721
aatgactatcaaaatgtgaattgtagctgacctgggacttgtacccgggtcggtattttt
>322040_1230_4046
aatgactcatcttccccactggtggcaaaacggcgttatctaccagatttatccaaagag
>285328_0165_1011
aatgagtcattctaccgatcacagcggcgcgtcccatggcagcgtaaaaacctacatgac
>222773_2834_1627
aatgatgatgatcatcagttattttgacgatctgcctgaaggtgaagatttataaggagt
>229433_3705_3970
aatgattggtttagtcggtaaaaaagtgggtatgacccgtatcttcacagaagacggcgt
>284535_1784_3449
aatgcatggccttggcaacgattttatggtcgtcgacgcggtaacgcagaatgtcttttt
>277940_1650_1808
aatgccacaatgaccagcaaaggccatttccgccagcgttaccagcaggccgccatcaga
>214777_2747_1592
aatgccagaactgcctgaattggtttacgacagtttgcgccagggcaagtatttacagca
>181793_0700_2187
aatgccgccttgatgattcacgcactcgcgagctgcttgccgcgctgaatcaccacgaaa
>314534_1057_0548
aatgccttgttctggtgtaaccacgatcagccgcgcattgtttctcgctttggtgatgaa
>134082_2291_0930
aatgcgacatggttgatgacgaagagctgctggaactggttgaaatggaagttcgtgaac
>238970_1962_2379
aatgcgcgctacttgatgccgacttagctcagtaggtagagcaactgacttgtaatcagt
>221805_2884_1139
aatgcgtcacctggatgaccgtaagagcaccatgatggctggtctgtcttatgctcactt
>015421_3667_3476
aatgctggtggaagaggatcccgggttttttgagaaactggcacaagcgcaaaaaccgcg
>150367_1132_0836
aatgcttcctgccgcactagcagctgaaggaatgtcgcctgtgttgggttatggaatgtt
>080390_4018_3626
aatggacccctcaatttgggcggggctactcacgcttgttgttctcgaaattgtgctggg
>241325_3902_2231
aatggatcgctattggtcgccggttccgtcgggaatacgtcgattgccgcccccgccaga
>244297_0520_1217
aatggatggcattacgatctgttggcggggaagtgatcgagcaaccgcgtaacgaaaggg
>003260_0039_1265
aatggcaaccatcaaccaggttatcgatcaggaaaccgcacagctggttgctgaagagat
>292574_1118_1603
aatggcaggtcagatgggtaacgaacgtgtaaccgttcagagccttgacgtagtacgcgt
>190500_3599_3626
aatggcatagactcaagatatttcttccatcatgcaaaaaaaatttgcagtgcatgatgt
>161784_1026_1601
aatggcatcgtcctggccgcgacggcccagaatgccaccatgtactttcggatgcagggt
>177829_3861_3946
aatggcgatctgatgatccacctgcaagcccccgatctcggttcgctgaacagcggttca
>281131_1185_0409
aatggcgggaggattgcgcacaatttcgccgtcgcgaatttcgatcacccgctcggcctg
>230638_2957_0112
aatggcggtggggcgttaactgaagccgtatcgctctccggtctgtttattcctgcgggt
>256371_0406_2769
aatggcgtttaccatcggtaaatacggcgtcggcacactggtgcaactggggcagctgat
>248855_0370_3489
aatgggcggcacgccgatccttggtatcgtgcttggcgtgacactggtttctccacagct
>289495_0191_2626
aatggggccggataacggcagtgaagtgtggttaaaactggaaggcaataacccggcagg
>014776_0823_2505
aatggtaatgagcgtctggtgctggaagttcagcagcagctcggcggcggtatcgtacgt
>221713_3106_0784
aatggtgtttggtatcgttattgttaacgcggcgcgttctcgtggcgttaccgaagcgcg
>285718_1319_3732
aatgtacatcgccaacgtcaacgaagacggttttgaaaacaacccatatcttgaccaggt
>248063_2324_2478
aatgtacccttccctgcaaacgatctacgattttctgtggttgatcggtgaagcgatctt
>134267_0850_0367
aatgtcatggtttataccagcggcaaaaaaatgccgatggtggtggagggcagcggcgaa
>121927_2351_1129
aatgtcgcttgaagagatcatcgaatacgttcgtgttgccgcgctgttatgccacgacac
>251489_3055_1749
aatgttgttgcccaggtcaccggcatgggggataacccttccctgtccgaactgatcggt
>012612_3654_1964
aattaaaactctggcaatcgttgttctgtcggctctgtccctcagttctacagcggctct
>285545_1303_2921
aattaacaattgatgattttgccaacagcccacatagcgcgatatactgaaaattctcgc
>309997_0655_1385
aattaagccgcgcacgccaaaccaggcgcagtacatcgccaatattctcgaccatgacat
>007387_0170_0961
aattacgcgtcttaaattactgattgctgagcaacaggtaattacgattttagttaaggg
>287765_0520_1983
aattactgctgccaggactgctttccgttacccttttaagcggctgttcgctgtttaaca
>262218_3517_2760
aattactggtgtaattttgcgtgacagccagcgcctctggcccctatagtgaagtagatg
>230691_1104_1723
aattactggtgtatacaccatgggcagcacctcgtccgtagggcaaagttgttcctctga
>209758_3771_0464
aattagattcaatttgaatttatgtttttgaatgctttcttatctcacgatttaacaggg
>287406_0960_1998
aattatcagccgcattaaactgtactatcgcccggctaaattagcgttgccacccgatca
>257946_0262_0734
aattatcgttgagaagaacctcaaccttgatctgcaaacgctgaccgaagaagcggtgcg
>178515_1994_3597
aattattattgctgtgcgcgcgaagatgtttaaactgcgggctgtaattcattgtccggg
>100511_0194_3701
aattatttgaaaaagcaggcggtaaaacgcaaactgcaccggttgcaaccccgcaagaac
>035146_1410_1335
aattcacccgatttatcccatttcccgttatgccaaagatgaatatcagtgctatatgat
>187379_2432_1179
aattcagcccacttatcgccatcttcgacacgaacagtctctttgatgcgaacaaatttt
>245531_2220_1985
aattccaggatgtgggttctttcgactacggtcgtaactacggcgttgtttatgacgtaa
>111642_0328_1746
aattcctacatcctcggtactacatgcttagtcagtctttacattcgcttgccagctgcg
>189414_1718_3979
aattcgagctttattaacagattccgcgaatgaatagttttactggtatactgcgtgtct
>266052_1276_1420
aattcgcgatatcgcgctgaccatccctaacctgcctgcagatgaagtgccggtaggtaa
>161071_1091_3121
aattcggttaccagcgctctttcagcaggttcggctgaatcccattaatcaaatgggtat
>014902_3980_1179
aattcgtgcaggatcgctccggtagccacgggatgacccttaactcactggtttccggcg
>215742_2725_0860
aattctgattgctgcagcgggtggtgtcgcgctgttaacgacaaaaggtaaagctaccgt
>256927_0891_1314
aattctgcccgctgaatggctgacttctgccaccaaattcttcatcaacccgaccggtcg
>226116_2177_0509
aattgaagattatcagccgcaggcgttggcgattctgggcaaacaagcatatgaacaggg
>203298_0566_1066
aattgagcaactccctatggtgaaaggctgtttcaccaatgccgggcaatttcaggtggt
>356061_1368_0219
aattgatgtaacataatcacttacgtgatgtgcgtgttttgcgagttaagaacagaaaaa
>168645_0808_1332
aattgccagcaccgaacatgctgatgatggaccgtgtggtcaaaatgaccgaaacgggtg
>182071_1094_2493
aattgcgaaagcaaaacgcctgatcaaactctacaacgatgctggtattagcaacgatcg
>236093_0322_2811
aattgcgcccatcagtggacgcttacctttatcgcgatcgccaccacagccaaagacaca
>221470_2147_0452
aattggctctcgcataagcgaccgaatttgcagtacccccgttgcaatggaatgacagcg
>229844_1328_3318
aattgtcccgaaatcgcctctggttcaggtatactgacagaccatttttatctatttgat
>274374_0230_1693
aattgttgccaaggttgaacgtgcggaagccgtttgcagccaggatgcaatggatgacat
>195564_1017_0923
aattgtttaacactttgcgtaacgtacactgggatcgctgaattagagatcggcgtcctt
>235998_1745_3782
aatttagcgccgacgatattcagcgcaaatttggtccatttggcgagcctgtcaccgtgg
>241960_2815_3205
aatttatcccagagaggtcataaagactcgtgaaaagtatagttgacccatcggcattag
>173532_1301_0926
aatttatcgctatgcatacagctgtcggggcatacgctttacagacggcggtgaaacgcc
>276527_0458_0203
aatttatgattctgttcggcagcttccaggttgtaccggtgattaccgttatctctacct
>246778_3982_2448
aatttcaaaatgcaagcgtgttgaactggttccggtgctacccatggtcgctattttttg
>227536_0397_1090
aatttgaccgacttccagggacagcgtgttctggtttatttctacccgaaagccatgacc
>314887_1867_2301
aatttgcagatccggatatttagcacgggtttcacggatacgttgcagtacaccttctga
>236717_2493_1692
aatttgcctggacaccgaatcaaaatcacgattttactgccggatacggtttcgaccgtc
>127181_1130_1395
aattttaccttatggttaacagtctgtttcggtggtaagttcaggcaaaagagaacgatt
>238335_2358_0256
aatttttattaaatctgggttgagcgtgtcgggagcaagtgtgagcagcaaagtggaaca
>267827_1904_2779
aatttttcaacattttatacactacgaaaaccatcgcgaaagcgagttttgataggaaat
>008374_1316_1903
acaaaaaaggtgaaaagtagttatggtaaatgttcgtcagcccagggatgtcgcacaaat
>209595_3672_2631
acaaaaaatggcggaaaataacggcggctataaagcaattaattacggttacaccgacga
>252182_2132_1542
acaaaaataaaattgatggcctggcggtcaccgcgatgcgccaggcattaaacgacgtcg
>301717_1789_1416
acaaaacgtgctgctggaatgcgcgttctttagcccgctgtctatcaccggtcgtgctcg
>093395_1206_1490
acaaaagcaagcgggtatcgacctgctgccggtgggcgattttgcctggtacgatcatgt
>236283_2810_3993
acaaaatcaacgccgaatacgttaagcattacaccaacgccagcctgctggtgcgtgatg
>247799_1837_1085
acaaaccggcggctcggcgttagggctgatctcgactaagtctactccggcttcttctgc
>247520_0683_2980
acaaacgctgcgtcgctatcagtgcgatctgattagcggtctgctacccgctgaagaagc
>241447_1022_0863
acaaactgcgttatcacagcatcatcatcatgaccgatgcggacgtcgacggctcgcaca
>232687_3770_2198
acaaactgctgtggtatatcgccatcgccaacgtgttcgtttatctgctgcgttacggca
>007024_2843_2964
acaaactgtgctggagtacgtaacgtggtttctttaccatttttcaactggatgcgtaat
>006239_0675_3729
acaaagacgtggctcacgacagccgctctatccagcctgcgatgctgcgcgacgacgaaa
>106975_1494_2886
acaaagagtgatgtggatgcgctggtgaatgccgttgaccgcgcgctggaattattggtg
>009169_0106_0371
acaaaggctgccacacagttgcggcgctgaaagctgaaaccaaagcgggtactggctgcg
>243983_3394_2566
acaaaggtgaagtgcgtaaccacgaaaccggcgaactgctggcgaccttcgaactgaaaa
>258904_3489_2321
acaaagtcattgccagctgtttcttcgaagcctctacccgtacccgcctctctttcgaaa
>266495_2090_3393
acaaatgttctctggtctggtcgagaaaatccaggtaacgggtagcgaaggtgaactggg
>272608_0158_3933
acaacaatggatttctccattttgtcgctaacaacgcgaccttgcagagtacggatttta
>332560_1597_2558
acaacaattggcaaaactgcgttccatcgtgcccgaaatgcgtcgcgttcggcacataca
>254104_0117_3485
acaacaatttcgctgtatttgcagcctgggcaaccgctttatgtgttactctatgcgtct
>211592_1437_0241
acaacactccgatgttcgttaaaggcgctaacttcgacaaatatgctggccaggacatcg
>193346_0393_0632
acaaccaacccttctctcattcttaacgcagcgcagattccggaataccgtaagttgatt
>046378_2981_1542
acaacccgaccaagcagactgcattcagccagtatgaccgtccgcaggctcgccgtcgtt
>256335_1075_0728
acaacccttgattgacacgcaaatccttgctgccttctgcggacgcccgatgtcatgggg
>198348_1716_3641
acaacctctactcccagacccagttgcaggtttctttcggtatcaacatggtggcattgc
>301809_1127_3406
acaacctgagcgatggcgcgatggaagatgctctgtacgaaatcgcctccatgcgtctgt
>253904_1682_0313
acaacgatcctgtttcgcgacttctcggccctgtggattggccgcacgctggactgggtt
>144547_1937_0344
acaacgcacagcgcggcggttatgcggttccggcattcaatattcacaatctcgaaacga
>245412_0641_2542
acaacgccgcatcaccgccatactcttttggtgcctgatgaaaggccatcacatgcggat
>196858_0865_2132
acaacgtcacggttaacggcctgagcaggcttctggaagccttgctgcagcgaagaacct
>216884_3764_3052
acaacgtggtgatccacgaaaacaacgtggaaaacatgacccgggatctgaaactggcgt
>239002_1661_3566
acaacgtttttctcgatcgcgtgcagaatttcacccagttcgttttcgtccagggtttcg
>312962_3550_0694
acaactaccgcacgggcattgcggaacatatcaagcaggccattgttgagcaggaacgtt
>186735_0441_0505
acaactacggcctgagcatcactttccgcgatgctaaagctcgtgatgaagccattgcgt
>294288_1582_2456
acaactgaatttaaggctctattattacctcaacaaaccaccccaatataagtttgagat
>258548_0809_3573
acaagaccgtgcgctgaaagacggcaaactgaatgtttactggaccatgtgtaccaacaa
>238622_3493_0564
acaagccaaatctgtatcatggcttgccggagaacccggaaatcagcgaaaccgtgaaat
>255624_2710_1081
acaaggagggggtcggcggttcgatcccgtcatcacccaccaccgggtcgttagctcagt
>147131_1509_0956
acaagttgccggcgctttctgtgctgcggctttagtttacgggctttactacaatttatt
>101122_2408_1576
acaagtttatccacgatgtcgctgttagcagcttcatccacggaacgttcgatgatcttc
>085865_2469_1986
[truncated: 24,363 more rows]
