# Supplementary material for: Genome-Wide Identification of Transcription Start Sites, Promoters and Transcription Factor Binding Sites in E. coli
Source: PLoS One. 2009 Oct 19;4(10):e7526. doi: 10.1371/journal.pone.0007526 (PMC2760140; doi:10.1371/journal.pone.0007526)
Supplement: Table S6 — Genes with associated attenuator identified in this work. (0.04 MB XLS) [file pone.0007526.s012.xls]

## Sheet: Hoja1
Table S6. Genes with associated attenuator identified in this work.
sequence_ID	attenuator-gene_name	attenuator_posleft	attenuator_posright	attenuator_type	terminator_type	promoter predicted
247063_2607_3444	aphA	4267342	4267394	Transcriptional	terminator	yes
249241_0224_2805	argS	1957972	1958035	Transcriptional	anti-terminator	yes
235384_2358_2725	flu	2069492	2069548	Transcriptional	terminator	yes
250604_0214_0231	hupB	460487	460547	Transcriptional	terminator	yes
203640_3166_3840	ilvB	3850845	3850895	Transcriptional	terminator	yes
187575_1487_2162	maeB	2576456	2576533	Transcriptional	anti-anti-terminator	yes
276821_1675_1302	motA	1975221	1975274	Transcriptional	terminator	yes
109225_3087_1501	nikA	3611615	3611668	Transcriptional	terminator	yes
191220_1807_0488	ompA	1019336	1019391	Transcriptional	anti-anti-terminator	yes
256557_0304_0810	ompA	1019336	1019391	Transcriptional	anti-anti-terminator	yes
226364_1883_1225	fadB	4029137	4029212	Transcriptional	anti-anti-terminator	yes
015532_3911_3616	ppa	4447692	4447744	Transcriptional	terminator	yes
153431_2829_1230	ppa	4447692	4447744	Transcriptional	terminator	yes
154676_0747_0170	ppdA	2962324	2962373	Transcriptional	terminator	yes
253491_1129_0262	rcsF	220055	220117	Transcriptional	anti-terminator	yes
187717_0213_1717	rpsL	3472631	3472685	Transcriptional	anti-terminator	yes
124271_0590_4007	rpsM	3440585	3440633	Transcriptional	anti-terminator	yes
206774_2980_1989	rpsP	2744266	2744312	Transcriptional	anti-anti-terminator	yes
186201_1383_1897	rpsT	21200	21265	Transcriptional	anti-anti-terminator	yes
261316_0554_0181	rsxA	1703726	1703789	Transcriptional	terminator	yes
098083_0509_1737	secE	4175176	4175219	Transcriptional	terminator	yes
172819_2351_2647	setA	77554	77606	Transcriptional	terminator	yes
032223_1861_3085	sirA	3607025	3607069	Transcriptional	terminator	yes
279234_0136_2666	yfjG	2752848	2752889	Transcriptional	anti-anti-terminator	yes
219648_1928_3822	intA	2753911	2754008	Transcriptional	anti-anti-terminator	yes
189714_3242_3567	intA	2753911	2754008	Transcriptional	anti-anti-terminator	yes
153003_2296_2285	tatA	4019900	4019949	Transcriptional	terminator	yes
004249_1314_0734	uhpA	3848757	3848812	Transcriptional	terminator	yes
218208_3114_0587	uhpA	3848757	3848812	Transcriptional	terminator	yes
236945_1605_1052	ycbW	1005020	1005075	Transcriptional	terminator	yes
216289_3733_1143	ydbK	1439002	1439063	Transcriptional	anti-terminator	yes
255100_1081_3936	yeiP	2263407	2263455	Transcriptional	terminator	yes
213252_3167_3714	yggG	3079836	3079884	Transcriptional	anti-terminator	yes
189081_2760_3813	yhcM	3378127	3378195	Transcriptional	anti-anti-terminator	yes
304198_1515_2580	yhjJ	3680102	3680152	Transcriptional	anti-terminator	yes
258833_2855_2582	bioA	808475	808534	Translational	terminator	yes
140425_1145_2238	dcrB	3607925	3607972	Translational	terminator	yes
251657_0927_3291	ftnA	1986685	1986748	Translational	terminator	yes
217778_1168_2237	fucR	2937336	2937374	Translational	terminator	yes
182271_2938_2713	ggt	3584846	3584899	Translational	terminator	yes
287538_0614_0087	gltX	2518702	2518749	Translational	terminator	yes
229743_1424_0298	grxC	3782476	3782520	Translational	terminator	yes
248064_1131_1403	guaB	2632084	2632140	Translational	terminator	yes
233354_3849_0921	lysU	4352738	4352796	Translational	terminator	yes
240535_0728_1385	lysU	4352738	4352796	Translational	terminator	yes
247912_2136_1136	minC	1225319	1225360	Translational	terminator	yes
157279_0078_2516	pepB	2654393	2654434	Translational	terminator	yes
249263_2622_3217	pfkB	1804337	1804397	Translational	terminator	yes
189851_1626_1650	polB	65787	65835	Translational	terminator	yes
185019_3195_3716	queC	464785	464823	Translational	terminator	yes
228887_0550_2552	rdoA	4040391	4040450	Translational	terminator	yes
272605_1003_3838	rpoE	2708023	2708066	Translational	terminator	yes
001907_0291_0498	rsgA	4389522	4389587	Translational	terminator	yes
115327_1220_1510	sodA	4098781	4098821	Translational	terminator	yes
176756_0159_3906	sscR	2890192	2890240	Translational	terminator	yes
157375_1844_0503	tnaC	3886411	3886469	Translational	terminator	yes
012345_1586_3711	trpH	1321199	1321253	Translational	terminator	yes
196876_3072_4041	ycdZ	1099478	1099531	Translational	terminator	yes
231512_2291_2594	yfbQ	2405526	2405563	Translational	terminator	yes
263051_0443_1939	yiaD	3714513	3714549	Translational	terminator	yes
258744_1508_1081	yicN	3840413	3840463	Translational	terminator	yes
219064_2867_2760	yidA	3874963	3875018	Translational	terminator	yes
304548_1443_1610	yihG	4044624	4044675	Translational	terminator	yes
177153_3476_3628	yjeH	4368443	4368479	Translational	terminator	yes
243909_3473_2847	yncG	1524223	1524279	Translational	terminator	yes
184406_1605_3817	yqeF	2983603	2983663	Translational	terminator	yes
105501_3972_0386	rplL	4178497	4178543	Transcriptional		No
119430_2365_3914	yeaD	1861804	1861853	Transcriptional		No
186859_1574_3009	tufA	3469361	3469406	Translational		No
001427_1866_0266	mrp	2192200	2192247	Translational		No
193224_3353_2843	rpsM	3440565	3440620	Transcriptional		No
215128_2522_0585	rplN	3446268	3446323	Transcriptional		No
216156_2552_0725	yhiR	3643352	3643389	Translational		No
238582_2572_1879	recQ	4003827	4003878	Transcriptional		No
239890_3318_0328	dcuA	4364849	4364900	Transcriptional		No
245411_2279_1517	hisG	2088122	2088180	Transcriptional		No
